# Supplementary material for: Codon usage bias in yeasts and its correlation with gene expression, growth temperature, and protein structure
Source: Front Microbiol. 2024 Jul 8;15:1414422. doi: 10.3389/fmicb.2024.1414422 (PMC11260810; doi:10.3389/fmicb.2024.1414422)
Supplement: Supplementary Table 1 — Growth rates (h-1) of P. rhodozyma isolates. [file Table_1.XLSX]

## Sheet: Table S1
		Table S1. Growth rates (h-1) of P. rhodozyma isolates.
		Temperature (ºC)	Phrhod385	PhrhodAv	PhrhodVOH	PhrhodCBS
		10	0.33 (0.01)	0.30 (0.02)	0.25 (0.01)	0.24 (0.01)
		15	0.37 (0.21)	0.32 (0.05)	0.26 (0.01)	0.17 (0.01)
		22	0.17 (0.04)	0.18 (0.03)	0.05 (0.01)	0.20 (0.04)
		26	0.03 (0.01)	0.02 (0.00)	0.0.1 (0.00)	0.07 (0.01)
		Yeasts were cultivated in YM media at 10, 15, 22 or 26ºC with constant agitation, and DO600 monitored growth. All curves were performed in triplicate, and the growth rate was calculated from the exponential phase. Standard deviations are given in parentheses.
