# Supplementary material for: Codon usage bias in yeasts and its correlation with gene expression, growth temperature, and protein structure
Source: Front Microbiol. 2024 Jul 8;15:1414422. doi: 10.3389/fmicb.2024.1414422 (PMC11260810; doi:10.3389/fmicb.2024.1414422)
Supplement: Supplementary Table 2 — Yeast culture conditions, and method for RNAseq and raw data statistics. [file Table_2.XLSX]

## Sheet: Table S2
Table S2. Yeast culture conditions, and method for RNAseq and raw data statistics
Sample	Sample ID	Medium	Type of Sequencer	Library Protocol	Sample ID	Total read bases (bp)	Total reads	GC(%)	AT(%)	Q20(%)	Q30(%)
385	3	Minimal medium Vogel supplemented with glucose 1%	Illumina platform	TruSeq RNA Sample Prep Kit v4	3	6121886538	60612738	51.841	48.16	98.486	97.431
385-C	UCD-385-C	Minimal medium Vogel supplemented with glucose 1%	Illumina platform	TruSeq Stranded mRNA Sample Preparation Guide, Part # 15031047 Rev. E	UCD-385-C	5141748400	50908400	52.722	47.28	97.71	93.567
385-Glu-A	1-UCD385-MM_G-A	Minimal medium Vogel supplemented with glucose 1%	Illumina platform	TruSeq Stranded mRNA Sample Preparation Guide, Part # 15031047 Rev. E	1-UCD385-MM_G-A	5332218304	35312704	52.089	47.91	98.225	94.809
385-Glu-C	1-UCD385-MM_G-C	Minimal medium Vogel supplemented with glucose 1%	Illumina platform	TruSeq Stranded mRNA Sample Preparation Guide, Part # 15031047 Rev. E	1-UCD385-MM_G-C	4760594818	31527118	52.208	47.79	98.169	94.705
385-MaltA	1-385-YNB-MaltA	Minimal medium Voigel supplemented with maltose 1 %	Illumina platform	TruSeq Stranded mRNA Sample Preparation Guide, Part # 15031047 Rev. E	1-385-YNB-MaltA	5310685444	52581044	51.61	48.39	98.14	94.68
385-MaltC	1-385-YNB-MaltC	Minimal medium Voigel supplemented with maltose 1 %	Illumina platform	TruSeq Stranded mRNA Sample Preparation Guide, Part # 15031047 Rev. E	1-385-YNB-MaltC	5851057866	57931266	51.74	48.26	98.27	94.98
385-YNBG-A	1-UCD385-YNBG-A	Minimal medium YNB supplemented with maltose 1 %	Illumina platform	TruSeq Stranded mRNA Sample Preparation Guide, Part # 15031047 Rev. E	1-UCD385-YNBG-A	5793593310	57362310	51.58	48.42	98.37	95.07
385-YNBG-C	1-UCD385-YNBG-C	Minimal medium YNB supplemented with maltose 1 %	Illumina platform	TruSeq Stranded mRNA Sample Preparation Guide, Part # 15031047 Rev. E	1-UCD385-YNBG-C	4636708202	45908002	51.25	48.75	98.4	95.27
AV2 (AVHN2)	1	Minimal medium YNB supplemented with glucose 1%	Illumina platform	TruSeq RNA Sample Prep Kit v2	1	6332929068	62702268	52.016	47.98	98.037	97.112
VOH	2	Minimal medium Vogel supplemented with glucose 1%	Illumina platform	TruSeq RNA Sample Prep Kit v3	2	5786786920	57294920	51.927	48.07	98.395	97.289
VOH-RNA	VOH-RNA	Minimal medium Vogel supplemented with glucose 1%	HiSeq 2000	HiSeq 2000 System User Guide Part # 15011190 Rev. V HCS 2.2.38	VOH-RNA	2192978862	21712662	53.98	46.02	97.62	95.84
