# Supplementary material for: Codon usage bias in yeasts and its correlation with gene expression, growth temperature, and protein structure
Source: Front Microbiol. 2024 Jul 8;15:1414422. doi: 10.3389/fmicb.2024.1414422 (PMC11260810; doi:10.3389/fmicb.2024.1414422)
Supplement: Supplementary Table 3 — Yeast name abbreviations, optimal temperature for growth (OTG), and SRA files of yeasts studied in this work. [file Table_3.XLSX]

## Sheet: Table S3
	Table S3. Yeast name abbreviations, optimal temperature for growth (OTG), and SRA files of yeasts studied in this work.
	Yeats	Abbreviation	Temperature for grotwh	Sequence Read Archive (SRA) or Ref
	Ambrosiozyma kashinagacola	Amkash	25	DRR045512
	Candida africana	Caafri	30	SRR3745408
	Candida albicans	Caalbi	30	SRR12677936
	Candida albicans	Caalbi	30	SRR13721827
	Candida albicans	Caalbi	30	SRR13722950
	Candida albicans	Caalbi	30	SRR13722951
	Candida albicans	Caalbi	30	SRR13722952
	Candida albicans	Caalbi	30	SRR13722953
	Candida albicans	Caalbi	30	SRR13722954
	Candida albicans	Caalbi	30	SRR13860597
	Candida albicans	Caalbi	30	SRR13860598
	Candida albicans	Caalbi	30	SRR13860599
	Candida albicans	Caalbi	30	SRR13860600
	Candida albicans	Caalbi	30	SRR13860601
	Candida albicans	Caalbi	30	SRR13860602
	Candida albicans	Caalbi	30	SRR13860603
	Candida albicans	Caalbi	30	SRR13860604
	Candida albicans	Caalbi	30	SRR13860605
	Candida albicans	Caalbi	30	SRR13860606
	Candida albicans	Caalbi	30	SRR13860607
	Candida albicans	Caalbi	30	SRR13860608
	Candida albicans	Caalbi	30	SRR13860609
	Candida albicans	Caalbi	30	SRR13860610
	Candida albicans	Caalbi	30	SRR13860611
	Candida albicans	Caalbi	30	SRR13860612
	Candida arabinofermentans	Caarab	25	SRR427156
	Candida arabinofermentans	Caarab	25	SRR427157
	Candida arabinofermentans	Caarab	25	SRR427158
	Candida arabinofermentans	Caarab	25	SRR427159
	Candida auris	Caauri	37	SRR11511209
	Candida auris	Caauri	37	SRR11511210
	Candida auris	Caauri	37	SRR11511211
	Candida auris	Caauri	37	SRR11511212
	Candida auris	Caauri	37	SRR11550479
	Candida auris	Caauri	37	SRR11550480
	Candida auris	Caauri	37	SRR11550481
	Candida auris	Caauri	37	SRR11550482
	Candida auris	Caauri	37	SRR11604845
	Candida auris	Caauri	37	SRR11604846
	Candida auris	Caauri	37	SRR11604847
	Candida auris	Caauri	37	SRR11604848
	Candida auris	Caauri	37	SRR11604849
	Candida auris	Caauri	37	SRR11604850
	Candida auris	Caauri	37	SRR11604851
	Candida auris	Caauri	37	SRR11604852
	Candida auris	Caauri	37	SRR11604853
	Candida auris	Caauri	37	SRR11604854
	Candida auris	Caauri	37	SRR13071736
	Candida auris	Caauri	37	SRR13071737
	Candida auris	Caauri	37	SRR13071738
	Candida auris	Caauri	37	SRR13071739
	Candida auris	Caauri	37	SRR13071740
	Candida auris	Caauri	37	SRR13071741
	Candida dubliniensis	Cadubl	25	SRR604752
	Candida dubliniensis	Cadubl	25	SRR771365
	Candida dubliniensis	Cadubl	25	SRR11856461
	Candida dubliniensis	Cadubl	25	SRR11856462
	Candida dubliniensis	Cadubl	25	SRR13833829
	Candida dubliniensis	Cadubl	25	SRR13833830
	Candida dubliniensis	Cadubl	25	SRR13833831
	Candida dubliniensis	Cadubl	25	SRR13833832
	Candida dubliniensis	Cadubl	25	SRR13833833
	Candida dubliniensis	Cadubl	25	SRR13833834
	Candida dubliniensis	Cadubl	25	SRR13833835
	Candida dubliniensis	Cadubl	25	SRR13833836
	Candida haemuloni	Cahaem	25	SRR9650302
	Candida haemuloni	Cahaem	25	SRR9650303
	Candida haemuloni	Cahaem	25	SRR9650304
	Candida haemuloni	Cahaem	25	SRR9650305
	Candida haemuloni	Cahaem	25	SRR9650306
	Candida haemuloni	Cahaem	25	SRR9650307
	Candida haemuloni	Cahaem	25	SRR9650308
	Candida haemuloni	Cahaem	25	SRR9650309
	Candida haemuloni	Cahaem	25	SRR9650310
	Candida haemuloni	Cahaem	25	SRR9650311
	Candida haemuloni	Cahaem	25	SRR9650312
	Candida haemuloni	Cahaem	25	SRR9650313
	Candida haemuloni	Cahaem	25	SRR9650314
	Candida haemuloni	Cahaem	25	SRR9650315
	Candida haemuloni	Cahaem	25	SRR9650316
	Candida haemuloni	Cahaem	25	SRR9650317
	Candida haemuloni	Cahaem	25	SRR9650318
	Candida haemuloni	Cahaem	25	SRR9650319
	Candida haemuloni	Cahaem	25	SRR9650320
	Candida haemuloni	Cahaem	25	SRR9650321
	Candida haemuloni	Cahaem	25	SRR9650322
	Candida haemuloni	Cahaem	25	SRR9650323
	Candida haemuloni	Cahaem	25	SRR9650324
	Candida haemuloni	Cahaem	25	SRR9650325
	Candida intermedia	Caint	25	ERR2528712
	Candida intermedia	Caint	25	ERR2528713
	Candida intermedia	Caint	25	ERR2528714
	Candida intermedia	Caint	25	ERR2528715
	Candida intermedia	Caint	25	ERR2528716
	Candida intermedia	Caint	25	ERR2528717
	Candida intermedia	Caint	25	ERR2528718
	Candida intermedia	Caint	25	ERR2528719
	Candida intermedia	Caint	25	ERR2528720
	Candida intermedia	Caint	25	ERR2528721
	Candida intermedia	Caint	25	ERR2528722
	Candida intermedia	Caint	25	ERR2528723
	Candida intermedia	Caint	25	ERR2528724
	Candida intermedia	Caint	25	ERR2528725
	Candida intermedia	Caint	25	ERR2528726
	Candida intermedia	Caint	25	ERR2528727
	Candida intermedia	Caint	25	ERR2528728
	Candida intermedia	Caint	25	ERR2528729
	Candida intermedia	Caint	25	ERR2528730
	Candida intermedia	Caint	25	ERR2528731
	Candida intermedia	Caint	25	ERR2528732
	Candida intermedia	Caint	25	ERR2528733
	Candida intermedia	Caint	25	ERR2528734
	Candida intermedia	Caint	25	ERR2528735
	Candida intermedia	Caint	25	ERR2528736
	Candida intermedia	Caint	25	ERR2528737
	Candida intermedia	Caint	25	ERR2528738
	Candida intermedia	Caint	25	ERR2528739
	Candida intermedia	Caint	25	ERR2528740
	Candida intermedia	Caint	25	ERR2528741
	Candida intermedia	Caint	25	ERR2528742
	Candida intermedia	Caint	25	ERR2528743
	Candida intermedia	Caint	25	ERR2528744
	Candida intermedia	Caint	25	ERR2528745
	Candida intermedia	Caint	25	ERR2528746
	Candida intermedia	Caint	25	ERR2528747
	Candida intermedia	Caint	25	ERR2528748
	Candida intermedia	Caint	25	ERR2528749
	Candida intermedia	Caint	25	ERR2528750
	Candida intermedia	Caint	25	ERR2528751
	Candida intermedia	Caint	25	ERR2528752
	Candida nivariensis	Caniva	25	SRR13282659
	Candida orthopsilosis	Caorth	24	SRR3721293
	Candida orthopsilosis	Caorth	24	SRR3721294
	Candida orthopsilosis	Caorth	24	SRR10251160
	Candida orthopsilosis	Caorth	24	SRR10251161
	Candida orthopsilosis	Caorth	24	SRR10251162
	Candida orthopsilosis	Caorth	24	SRR10251163
	Candida orthopsilosis	Caorth	24	SRR10251164
	Candida orthopsilosis	Caorth	24	SRR10251165
	Candida orthopsilosis	Caorth	24	SRR10251166
	Candida orthopsilosis	Caorth	24	SRR10251167
	Candida orthopsilosis	Caorth	24	SRR10251168
	Candida parapsilosis	Capara	25	SRR3721291
	Candida parapsilosis	Capara	25	SRR3721292
	Candida parapsilosis	Capara	25	SRR7868063
	Candida parapsilosis	Capara	25	SRR7868064
	Candida parapsilosis	Capara	25	SRR7868065
	Candida parapsilosis	Capara	25	SRR7868066
	Candida parapsilosis	Capara	25	SRR7868067
	Candida parapsilosis	Capara	25	SRR7868068
	Candida parapsilosis	Capara	25	SRR7868069
	Candida parapsilosis	Capara	25	SRR7868070
	Candida parapsilosis	Capara	25	SRR7868071
	Candida parapsilosis	Capara	25	SRR7868072
	Candida parapsilosis	Capara	25	SRR7868073
	Candida parapsilosis	Capara	25	SRR7868074
	Candida sake	CsakeANT	22	SRR15839407
	Candida sake	CsakeANT	22	SRR15839406
	Candida tropicalis	Catrop	27	SRR4116556
	Candida tropicalis	Catrop	27	SRR10279972
	Candida tropicalis	Catrop	27	SRR10279973
	Candida tropicalis	Catrop	27	SRR10279974
	Candida tropicalis	Catrop	27	SRR10279975
	Candida tropicalis	Catrop	27	SRR10279976
	Candida tropicalis	Catrop	27	SRR10279977
	Candida tropicalis	Catrop	27	SRR10279979
	Candida tropicalis	Catrop	27	SRR10279980
	Candida tropicalis	Catrop	27	SRR10279981
	Candida tropicalis	Catrop	27	SRR10279982
	Candida tropicalis	Catrop	27	SRR10279983
	Candida tropicalis	Catrop	27	SRR10279984
	Candida tropicalis	Catrop	27	SRR10279985
	Candida tropicalis	Catrop	27	SRR10279986
	Candida tropicalis	Catrop	27	SRR10279987
	Candida tropicalis	Catrop	27	SRR10279988
	Candida tropicalis	Catrop	27	SRR10279990
	Candida tropicalis	Catrop	27	SRR10279991
	Candida tropicalis	Catrop	27	SRR10279992
	Candida tropicalis	Catrop	27	SRR10279993
	Candida tropicalis	Catrop	27	SRR10279994
	Candida tropicalis	Catrop	27	SRR10558316
	Candida tropicalis	Catrop	27	SRR10558317
	Candida tropicalis	Catrop	27	SRR10558318
	Candida tropicalis	Catrop	27	SRR10558319
	Candida tropicalis	Catrop	27	SRR10558320
	Candida tropicalis	Catrop	27	SRR10558321
	Candida tropicalis	Catrop	27	SRR10558322
	Candida tropicalis	Catrop	27	SRR10558323
	Candida tropicalis	Catrop	27	SRR10558324
	Candida tropicalis	Catrop	27	SRR10558325
	Candida tropicalis	Catrop	27	SRR10558326
	Candida tropicalis	Catrop	27	SRR10558327
	Clavispora lusitaniae	Cllusi	25	SRR2141706
	Clavispora lusitaniae	Cllusi	25	SRR2141707
	Clavispora lusitaniae	Cllusi	25	SRR2141708
	Clavispora lusitaniae	Cllusi	25	SRR2141709
	Clavispora lusitaniae	Cllusi	25	SRR2141710
	Clavispora lusitaniae	Cllusi	25	SRR2141711
	Clavispora lusitaniae	Cllusi	25	SRR11856465
	Clavispora lusitaniae	Cllusi	25	SRR11856466
	Coccidioides immitis	Coimmi	37	SRR516231
	Coccidioides immitis	Coimmi	37	SRR516233
	Coccidioides immitis	Coimmi	37	SRR516236
	Coccidioides immitis	Coimmi	37	SRR516239
	Coccidioides immitis	Coimmi	37	SRR516240
	Coccidioides immitis	Coimmi	37	SRR516241
	Coccidioides immitis	Coimmi	37	SRR14126312
	Coccidioides immitis	Coimmi	37	SRR14126313
	Coccidioides immitis	Coimmi	37	SRR14126314
	Coccidioides immitis	Coimmi	37	SRR14126315
	Coccidioides immitis	Coimmi	37	SRR14126316
	Coccidioides immitis	Coimmi	37	SRR14126317
	Coccidioides posadasii	Coposa	25	SRR4015208
	Coccidioides posadasii	Coposa	25	SRR4015209
	Coccidioides posadasii	Coposa	25	SRR4015210
	Coccidioides posadasii	Coposa	25	SRR4015211
	Coccidioides posadasii	Coposa	25	SRR11183150
	Coccidioides posadasii	Coposa	25	SRR11183151
	Coccidioides posadasii	Coposa	25	SRR11183152
	Coccidioides posadasii	Coposa	25	SRR11183153
	Coccidioides posadasii	Coposa	25	SRR11183154
	Coccidioides posadasii	Coposa	25	SRR11183155
	Coccidioides posadasii	Coposa	25	SRR516235
	Coccidioides posadasii	Coposa	25	SRR516242
	Coccidioides posadasii	Coposa	25	SRR516243
	Coccidioides posadasii	Coposa	25	SRR516244
	Coccidioides posadasii	Coposa	25	SRR516245
	Coccidioides posadasii	Coposa	25	SRR516246
	Cryptococcus amylolentus	Cramyl	25	ERR1883108
	Cryptococcus gattii	Crgatt	27	SRR12557261
	Cryptococcus gattii	Crgatt	27	SRR12557262
	Cryptococcus gattii	Crgatt	27	SRR12557263
	Cryptococcus gattii	Crgatt	27	SRR12557264
	Cryptococcus gattii	Crgatt	27	SRR12557265
	Cryptococcus gattii	Crgatt	27	SRR12557266
	Cryptococcus gattii	Crgatt	27	SRR12557267
	Cryptococcus gattii	Crgatt	27	SRR12557268
	Cryptococcus gattii	Crgatt	27	SRR12557269
	Cryptococcus gattii	Crgatt	27	SRR12557270
	Cryptococcus gattii	Crgatt	27	SRR12557271
	Cryptococcus gattii	Crgatt	27	SRR12557272
	Cryptococcus gattii	Crgatt	27	SRR12557273
	Cryptococcus gattii	Crgatt	27	SRR12557274
	Cryptococcus gattii	Crgatt	27	SRR12557275
	Cryptococcus gattii	Crgatt	27	SRR12831013
	Cryptococcus gattii	Crgatt	27	SRR12831014
	Cryptococcus gattii	Crgatt	27	SRR12831015
	Cryptococcus gattii	Crgatt	27	SRR12831016
	Cryptococcus gattii	Crgatt	27	SRR12831017
	Cryptococcus gattii	Crgatt	27	SRR12831018
	Cryptococcus gattii	Crgatt	27	SRR12831019
	Cryptococcus gattii	Crgatt	27	SRR12831020
	Cryptococcus gattii	Crgatt	27	SRR12831021
	Cryptococcus gattii	Crgatt	27	SRR12831022
	Cryptococcus gattii	Crgatt	27	SRR12831023
	Cryptococcus gattii	Crgatt	27	SRR12831024
	Cryptococcus gattii	Crgatt	27	SRR12831025
	Cryptococcus gattii	Crgatt	27	SRR12831026
	Cryptococcus gattii	Crgatt	27	SRR12831027
	Cryptococcus gattii	Crgatt	27	SRR12831028
	Cryptococcus gattii	Crgatt	27	SRR12831029
	Cryptococcus gattii	Crgatt	27	SRR12831030
	Cryptococcus gattii	Crgatt	27	SRR12831031
	Cryptococcus gattii	Crgatt	27	SRR12831033
	Cryptococcus gattii	Crgatt	27	SRR12831034
	Cryptococcus gattii	Crgatt	27	SRR12831035
	Cryptococcus gattii	Crgatt	27	SRR12831036
	Cryptococcus gattii	Crgatt	27	SRR12831037
	Cryptococcus gattii	Crgatt	27	SRR12831038
	Cryptococcus gattii	Crgatt	27	SRR12831039
	Cryptococcus gattii	Crgatt	27	SRR12831040
	Cryptococcus gattii	Crgatt	27	SRR12831041
	Cryptococcus gattii	Crgatt	27	SRR12831042
	Cryptococcus gattii	Crgatt	27	SRR12831043
	Cryptococcus gattii	Crgatt	27	SRR12831044
	Cryptococcus gattii	Crgatt	27	SRR12831045
	Cryptococcus gattii	Crgatt	27	SRR12831046
	Cryptococcus gattii	Crgatt	27	SRR12831047
	Cryptococcus gattii	Crgatt	27	SRR12831048
	Cryptococcus gattii	Crgatt	27	SRR12831049
	Cryptococcus gattii	Crgatt	27	SRR12831050
	Cryptococcus gattii	Crgatt	27	SRR12831051
	Cryptococcus gattii	Crgatt	27	SRR13989968
	Cryptococcus gattii	Crgatt	27	SRR13989969
	Cryptococcus gattii	Crgatt	27	SRR13989970
	Cryptococcus gattii	Crgatt	27	SRR13989971
	Cryptococcus gattii	Crgatt	27	SRR13989972
	Cryptococcus gattii	Crgatt	27	SRR13989973
	Cryptococcus gattii	Crgatt	27	SRR13989974
	Cryptococcus gattii	Crgatt	27	SRR13989975
	Cryptococcus gattii	Crgatt	27	SRR14295788
	Cryptococcus gattii	Crgatt	27	SRR14295789
	Cryptococcus gattii	Crgatt	27	SRR14295790
	Cryptococcus neoformans	Crneof	27	SRR11476041
	Cryptococcus neoformans	Crneof	27	SRR11476042
	Cryptococcus neoformans	Crneof	27	SRR11476043
	Cryptococcus neoformans	Crneof	27	SRR11476044
	Cryptococcus neoformans	Crneof	27	SRR11476045
	Cryptococcus neoformans	Crneof	27	SRR11476046
	Cryptococcus neoformans	Crneof	27	SRR11476047
	Cryptococcus neoformans	Crneof	27	SRR11476048
	Cryptococcus neoformans	Crneof	27	SRR11476049
	Cryptococcus neoformans	Crneof	27	SRR11476050
	Cryptococcus neoformans	Crneof	27	SRR11476051
	Cryptococcus neoformans	Crneof	27	SRR11476052
	Cryptococcus neoformans	Crneof	27	SRR11476053
	Cryptococcus neoformans	Crneof	27	SRR11476054
	Cryptococcus neoformans	Crneof	27	SRR11476055
	Cryptococcus neoformans	Crneof	27	SRR11476056
	Cryptococcus neoformans	Crneof	27	SRR11476057
	Cryptococcus neoformans	Crneof	27	SRR11476058
	Cryptococcus neoformans	Crneof	27	SRR11476059
	Cryptococcus neoformans	Crneof	27	SRR11476060
	Cryptococcus neoformans	Crneof	27	SRR11476061
	Cryptococcus neoformans	Crneof	27	SRR11476062
	Cryptococcus neoformans	Crneof	27	SRR11476063
	Cryptococcus neoformans	Crneof	27	SRR11476064
	Cryptococcus neoformans	Crneof	27	SRR15315596
	Cryptococcus neoformans	Crneof	27	SRR15315597
	Cryptococcus neoformans	Crneof	27	SRR15315598
	Cryptococcus neoformans	Crneof	27	SRR15315599
	Cryptococcus neoformans	Crneof	27	SRR15315600
	Cryptococcus neoformans	Crneof	27	SRR15315601
	Cryptococcus neoformans	Crneof	27	SRR15315602
	Cryptococcus neoformans	Crneof	27	SRR15315603
	Cryptococcus neoformans	Crneof	27	SRR15315604
	Cryptococcus sp.	CryspANT	15	SRR15850855
	Cryptococcus sp.	CryspANT	15	SRR15850856
	Cutaneotrichosporon oleaginosum	Cuolea	25	SRR5499409
	Cyberlindnera americana	Cyamer	25	SRR8903504
	Cyberlindnera americana	Cyamer	25	SRR8903505
	Cyberlindnera americana	Cyamer	25	SRR8903506
	Cyberlindnera americana	Cyamer	25	SRR8903507
	Cyberlindnera americana	Cyamer	25	SRR8903508
	Cyberlindnera americana	Cyamer	25	SRR8903509
	Cyberlindnera jadinii	Cyjadi	24	SRR424213
	Cyberlindnera jadinii	Cyjadi	24	SRR424214
	Cyberlindnera jadinii	Cyjadi	24	SRR424215
	Cyberlindnera jadinii	Cyjadi	24	SRR424216
	Cyberlindnera jadinii	Cyjadi	24	SRR3928133
	Cyberlindnera jadinii	Cyjadi	24	SRR3928134
	Cyberlindnera jadinii	Cyjadi	24	SRR3928135
	Cyberlindnera jadinii	Cyjadi	24	SRR3928136
	Cyberlindnera jadinii	Cyjadi	24	SRR3928213
	Cyberlindnera jadinii	Cyjadi	24	SRR3928214
	Debaryomyces fabryi	Defabr	25	ERR946805
	Debaryomyces hansenii	Dehans	25	SRR1296968
	Debaryomyces hansenii	Dehans	25	SRR1296969
	Debaryomyces hansenii	Dehans	25	SRR1296970
	Debaryomyces hansenii	Dehans	25	SRR1296971
	Debaryomyces hansenii	Dehans	25	SRR4380109
	Debaryomyces hansenii	Dehans	25	SRR4380110
	Debaryomyces hansenii	Dehans	25	SRR5319163
	Debaryomyces hansenii	Dehans	25	SRR5319164
	Debaryomyces hansenii	Dehans	25	SRR5319165
	Debaryomyces hansenii	Dehans	25	SRR5319166
	Debaryomyces hansenii	Dehans	25	SRR7777889
	Debaryomyces hansenii	Dehans	25	SRR7777890
	Debaryomyces hansenii	Dehans	25	SRR7777891
	Debaryomyces hansenii	Dehans	25	SRR7777892
	Debaryomyces hansenii	Dehans	25	SRR7777893
	Debaryomyces hansenii	Dehans	25	SRR7777894
	Debaryomyces tyrocola	Detyro	24	ERR946806
	Filobasidium wieringae	Fiwier	22	SRR5576146
	Glaciozyma antarctica	Glanta	12	SRR2085928
	Glaciozyma antarctica	Glanta	12	SRR2085929
	Glaciozyma antarctica	Glanta	12	SRR2085930
	Glaciozyma antarctica	Glanta	12	SRR2085931
	Glaciozyma antarctica	Glanta	12	SRR2085934
	Glaciozyma antarctica	Glanta	12	SRR2085935
	Glaciozyma antarctica	Glanta	12	SRR2085936
	Glaciozyma antarctica	Glanta	12	SRR2085937
	Glaciozyma antarctica	Glanta	12	SRR2085938
	Glaciozyma antarctica	Glanta	12	SRR2085939
	Glaciozyma antarctica	Glanta	12	SRR2085940
	Glaciozyma antarctica	Glanta	12	SRR2085941
	Glaciozyma antarctica	Glanta	12	SRR2085944
	Glaciozyma antarctica	Glanta	12	SRR2085945
	Glaciozyma antarctica	Glanta	12	SRR2085946
	Glaciozyma antarctica	Glanta	12	SRR2085947
	Glaciozyma antarctica	Glanta	12	SRR2085948
	Glaciozyma antarctica	Glanta	12	SRR2085949
	Glaciozyma antarctica	Glanta	12	SRR2085950
	Glaciozyma antarctica	Glanta	12	SRR2085951
	Glaciozyma antarctica	Glanta	12	SRR2085953
	Glaciozyma antarctica	Glanta	12	SRR2085954
	Glaciozyma antarctica	Glanta	12	SRR2085955
	Glaciozyma antarctica	Glanta	12	SRR2085956
	Glaciozyma antarctica	Glanta	12	SRR2085957
	Glaciozyma antarctica	Glanta	12	SRR2085958
	Glaciozyma antarctica	Glanta	12	SRR2085959
	Glaciozyma antarctica	Glanta	12	SRR2085960
	Glaciozyma antarctica	Glanta	12	SRR2085961
	Glaciozyma antarctica	Glanta	12	SRR2085963
	Glaciozyma antarctica	Glanta	12	SRR8029970
	Glaciozyma antarctica	Glanta	12	SRR8029975
	Glaciozyma antarctica	Glanta	12	SRR8029976
	Glaciozyma antarctica	Glanta	12	SRR8029977
	Glaciozyma antarctica	Glanta	12	SRR8029978
	Glaciozyma antarctica	Glanta	12	SRR8029979
	Glaciozyma antarctica	Glanta	12	SRR8029981
	Kluyveromyces lactis	Kllac	25	SRR5319171
	Kluyveromyces lactis	Kllac	25	SRR5319172
	Kluyveromyces lactis	Kllac	25	SRR5319173
	Kluyveromyces lactis	Kllac	25	SRR5319174
	Kluyveromyces lactis	Kllac	25	SRR7768996
	Kluyveromyces lactis	Kllac	25	SRR7768997
	Kluyveromyces lactis	Kllac	25	SRR7768998
	Kluyveromyces lactis	Kllac	25	SRR7768999
	Kluyveromyces lactis	Kllac	25	SRR7769000
	Kluyveromyces lactis	Kllac	25	SRR7769001
	Kluyveromyces lactis	Kllac	25	SRR8690265
	Kluyveromyces lactis	Kllac	25	SRR8690273
	Kluyveromyces lactis	Kllac	25	SRR10162230
	Kluyveromyces lactis	Kllac	25	SRR10162231
	Kluyveromyces marxianus	Klmarx	24	ERR2518249
	Kluyveromyces marxianus	Klmarx	24	ERR2518250
	Kluyveromyces marxianus	Klmarx	24	ERR2518251
	Kluyveromyces marxianus	Klmarx	24	ERR2518252
	Kluyveromyces marxianus	Klmarx	24	ERR2518254
	Kluyveromyces marxianus	Klmarx	24	ERR2751904
	Kluyveromyces marxianus	Klmarx	24	ERR2751905
	Kluyveromyces marxianus	Klmarx	24	ERR2751906
	Kluyveromyces marxianus	Klmarx	24	ERR2751908
	Kluyveromyces marxianus	Klmarx	24	ERR2751909
	Kluyveromyces marxianus	Klmarx	24	ERR2751910
	Kluyveromyces marxianus	Klmarx	24	ERR2751911
	Kluyveromyces marxianus	Klmarx	24	ERR2751912
	Kluyveromyces marxianus	Klmarx	24	ERR2751913
	Kluyveromyces marxianus	Klmarx	24	ERR2751914
	Kluyveromyces marxianus	Klmarx	24	ERR2751915
	Kluyveromyces marxianus	Klmarx	24	ERR2751916
	Kluyveromyces marxianus	Klmarx	24	ERR2751917
	Kluyveromyces marxianus	Klmarx	24	ERR2751918
	Kluyveromyces marxianus	Klmarx	24	ERR2751919
	Kluyveromyces marxianus	Klmarx	24	ERR2751920
	Kluyveromyces marxianus	Klmarx	24	ERR2751921
	Kluyveromyces marxianus	Klmarx	24	ERR2751922
	Kluyveromyces marxianus	Klmarx	24	ERR2751923
	Kluyveromyces marxianus	Klmarx	24	ERR2751924
	Kluyveromyces marxianus	Klmarx	24	SRR6964045
	Kluyveromyces marxianus	Klmarx	24	SRR6964046
	Kluyveromyces marxianus	Klmarx	24	SRR6964047
	Kluyveromyces marxianus	Klmarx	24	SRR6964048
	Kluyveromyces marxianus	Klmarx	24	SRR6964049
	Kluyveromyces marxianus	Klmarx	24	SRR6964050
	Kluyveromyces marxianus	Klmarx	24	SRR8867489
	Kluyveromyces marxianus	Klmarx	24	SRR8867490
	Kluyveromyces marxianus	Klmarx	24	SRR8867491
	Kluyveromyces marxianus	Klmarx	24	SRR8867492
	Kluyveromyces marxianus	Klmarx	24	SRR8867493
	Kluyveromyces marxianus	Klmarx	24	SRR8867494
	Kluyveromyces marxianus	Klmarx	24	SRR8867495
	Kluyveromyces marxianus	Klmarx	24	SRR8867496
	Kluyveromyces marxianus	Klmarx	24	SRR8867497
	Kluyveromyces marxianus	Klmarx	24	SRR8867498
	Kluyveromyces marxianus	Klmarx	24	SRR8867499
	Kluyveromyces marxianus	Klmarx	24	SRR8867500
	Kluyveromyces marxianus	Klmarx	24	SRR8867501
	Kluyveromyces marxianus	Klmarx	24	SRR8867502
	Kluyveromyces marxianus	Klmarx	24	SRR8867503
	Kluyveromyces marxianus	Klmarx	24	SRR8867504
	Kluyveromyces marxianus	Klmarx	24	SRR8867505
	Kluyveromyces marxianus	Klmarx	24	SRR8867506
	Kluyveromyces marxianus	Klmarx	24	SRR8867507
	Kluyveromyces marxianus	Klmarx	24	SRR8867508
	Kluyveromyces marxianus	Klmarx	24	SRR8867509
	Kluyveromyces marxianus	Klmarx	24	SRR8867510
	Kluyveromyces marxianus	Klmarx	24	SRR8867511
	Kluyveromyces marxianus	Klmarx	24	SRR8867512
	Kluyveromyces marxianus	Klmarx	24	SRR8867513
	Kluyveromyces marxianus	Klmarx	24	SRR8867514
	Kluyveromyces marxianus	Klmarx	24	SRR8867515
	Kluyveromyces marxianus	Klmarx	24	SRR8867516
	Kluyveromyces marxianus	Klmarx	24	SRR8867517
	Kluyveromyces marxianus	Klmarx	24	SRR8867518
	Kluyveromyces marxianus	Klmarx	24	SRR8867519
	Kluyveromyces marxianus	Klmarx	24	SRR8867520
	Kluyveromyces marxianus	Klmarx	24	SRR17013804
	Kluyveromyces marxianus	Klmarx	24	SRR17013805
	Kluyveromyces marxianus	Klmarx	24	SRR17013806
	Kluyveromyces marxianus	Klmarx	24	SRR17013807
	Kluyveromyces marxianus	Klmarx	24	SRR17013808
	Kluyveromyces marxianus	Klmarx	24	SRR17013809
	Kluyveromyces marxianus	Klmarx	24	SRR17013810
	Kluyveromyces marxianus	Klmarx	24	SRR17013811
	Kluyveromyces marxianus	Klmarx	24	SRR17013812
	Kluyveromyces marxianus	Klmarx	24	SRR17013813
	Kluyveromyces marxianus	Klmarx	24	SRR17013814
	Kluyveromyces marxianus	Klmarx	24	SRR17013815
	Kockovaella imperatae	Koimpe	25	SRR7974396
	Komagataella pastoris	Kopast	25	SRR6705045
	Komagataella pastoris	Kopast	25	SRR6705046
	Komagataella pastoris	Kopast	25	SRR6705047
	Komagataella pastoris	Kopast	25	SRR6705048
	Komagataella pastoris	Kopast	25	SRR6705049
	Komagataella pastoris	Kopast	25	SRR6705050
	Komagataella pastoris	Kopast	25	SRR6705051
	Komagataella pastoris	Kopast	25	SRR6705052
	Komagataella pastoris	Kopast	25	SRR6705053
	Komagataella pastoris	Kopast	25	SRR6705054
	Komagataella pastoris	Kopast	25	SRR6705055
	Komagataella pastoris	Kopast	25	SRR6705056
	Komagataella pastoris	Kopast	25	SRR12561287
	Komagataella pastoris	Kopast	25	SRR12561288
	Komagataella pastoris	Kopast	25	SRR12561289
	Komagataella pastoris	Kopast	25	SRR12561290
	Komagataella pastoris	Kopast	25	SRR12561291
	Komagataella pastoris	Kopast	25	SRR12561292
	Komagataella pastoris	Kopast	25	SRR12561293
	Komagataella pastoris	Kopast	25	SRR12561294
	Komagataella pastoris	Kopast	25	SRR12561295
	Komagataella pastoris	Kopast	25	SRR12561296
	Komagataella pastoris	Kopast	25	SRR12561297
	Komagataella pastoris	Kopast	25	SRR12561298
	Komagataella phaffii	Kophaf	25	SRR6727413
	Komagataella phaffii	Kophaf	25	SRR6727414
	Komagataella phaffii	Kophaf	25	SRR6727415
	Komagataella phaffii	Kophaf	25	SRR6727416
	Komagataella phaffii	Kophaf	25	SRR6727417
	Komagataella phaffii	Kophaf	25	SRR6727418
	Komagataella phaffii	Kophaf	25	SRR6727419
	Komagataella phaffii	Kophaf	25	SRR6727420
	Komagataella phaffii	Kophaf	25	SRR6727421
	Komagataella phaffii	Kophaf	25	SRR6849406
	Komagataella phaffii	Kophaf	25	SRR6849407
	Komagataella phaffii	Kophaf	25	SRR6849408
	Komagataella phaffii	Kophaf	25	SRR6849409
	Komagataella phaffii	Kophaf	25	SRR6849410
	Komagataella phaffii	Kophaf	25	SRR6849411
	Komagataella phaffii	Kophaf	25	SRR6849412
	Komagataella phaffii	Kophaf	25	SRR6849413
	Komagataella phaffii	Kophaf	25	SRR6849414
	Komagataella phaffii	Kophaf	25	SRR6849415
	Komagataella phaffii	Kophaf	25	SRR6849416
	Komagataella phaffii	Kophaf	25	SRR6849417
	Komagataella phaffii	Kophaf	25	SRR6849418
	Komagataella phaffii	Kophaf	25	SRR6849419
	Komagataella phaffii	Kophaf	25	SRR6849420
	Komagataella phaffii	Kophaf	25	SRR6849421
	Komagataella phaffii	Kophaf	25	SRR6849422
	Komagataella phaffii	Kophaf	25	SRR6849423
	Komagataella phaffii	Kophaf	25	SRR10303413
	Komagataella phaffii	Kophaf	25	SRR10303414
	Komagataella phaffii	Kophaf	25	SRR10303415
	Komagataella phaffii	Kophaf	25	SRR10303416
	Komagataella phaffii	Kophaf	25	SRR10303417
	Komagataella phaffii	Kophaf	25	SRR10303418
	Komagataella phaffii	Kophaf	25	SRR10303419
	Komagataella phaffii	Kophaf	25	SRR10303420
	Komagataella phaffii	Kophaf	25	SRR10303421
	Komagataella phaffii	Kophaf	25	SRR10303422
	Komagataella phaffii	Kophaf	25	SRR10303423
	Komagataella phaffii	Kophaf	25	SRR10303424
	Komagataella phaffii	Kophaf	25	SRR10303425
	Komagataella phaffii	Kophaf	25	SRR10303426
	Komagataella phaffii	Kophaf	25	SRR10303427
	Komagataella phaffii	Kophaf	25	SRR10303428
	Komagataella phaffii	Kophaf	25	SRR10303429
	Komagataella phaffii	Kophaf	25	SRR10303430
	Komagataella phaffii	Kophaf	25	SRR10303431
	Komagataella phaffii	Kophaf	25	SRR10303432
	Komagataella phaffii	Kophaf	25	SRR10303433
	Komagataella phaffii	Kophaf	25	SRR10303434
	Komagataella phaffii	Kophaf	25	SRR10303435
	Komagataella phaffii	Kophaf	25	SRR10303436
	Komagataella phaffii	Kophaf	25	SRR10303437
	Komagataella phaffii	Kophaf	25	SRR10303438
	Komagataella phaffii	Kophaf	25	SRR10303439
	Komagataella phaffii	Kophaf	25	SRR10303440
	Komagataella phaffii	Kophaf	25	SRR10303441
	Komagataella phaffii	Kophaf	25	SRR10303442
	Komagataella phaffii	Kophaf	25	SRR10303443
	Komagataella phaffii	Kophaf	25	SRR10303444
	Komagataella phaffii	Kophaf	25	SRR10303445
	Komagataella phaffii	Kophaf	25	SRR10303446
	Komagataella phaffii	Kophaf	25	SRR10303447
	Komagataella phaffii	Kophaf	25	SRR10303448
	Komagataella phaffii	Kophaf	25	SRR10303449
	Komagataella phaffii	Kophaf	25	SRR10303450
	Komagataella phaffii	Kophaf	25	SRR10303451
	Komagataella phaffii	Kophaf	25	SRR12747687
	Komagataella phaffii	Kophaf	25	SRR12747688
	Komagataella phaffii	Kophaf	25	SRR12747689
	Komagataella phaffii	Kophaf	25	SRR12747690
	Komagataella phaffii	Kophaf	25	SRR12747691
	Komagataella phaffii	Kophaf	25	SRR12747692
	Komagataella phaffii	Kophaf	25	SRR12747693
	Komagataella phaffii	Kophaf	25	SRR12747694
	Komagataella phaffii	Kophaf	25	SRR12747695
	Komagataella phaffii	Kophaf	25	SRR12747696
	Komagataella phaffii	Kophaf	25	SRR12747697
	Komagataella phaffii	Kophaf	25	SRR12747698
	Komagataella phaffii	Kophaf	25	SRR12747699
	Komagataella phaffii	Kophaf	25	SRR12747700
	Komagataella phaffii	Kophaf	25	SRR12747701
	Komagataella phaffii	Kophaf	25	SRR12747702
	Komagataella phaffii	Kophaf	25	SRR12747703
	Komagataella phaffii	Kophaf	25	SRR12747704
	Komagataella phaffii	Kophaf	25	SRR12747705
	Komagataella phaffii	Kophaf	25	SRR12747706
	Komagataella phaffii	Kophaf	25	SRR12747707
	Lachancea thermotolerans	Lather	25	SRR6924552
	Lachancea thermotolerans	Lather	25	SRR6924553
	Lachancea thermotolerans	Lather	25	SRR6924554
	Lachancea thermotolerans	Lather	25	SRR6924555
	Lachancea thermotolerans	Lather	25	SRR6924556
	Lachancea thermotolerans	Lather	25	SRR6924557
	Lachancea thermotolerans	Lather	25	SRR6924558
	Lachancea thermotolerans	Lather	25	SRR6924559
	Lachancea thermotolerans	Lather	25	SRR6924560
	Lachancea thermotolerans	Lather	25	SRR6924561
	Lachancea thermotolerans	Lather	25	SRR6924562
	Lachancea thermotolerans	Lather	25	SRR6924563
	Lachancea thermotolerans	Lather	25	SRR6924564
	Lachancea thermotolerans	Lather	25	SRR6924565
	Lachancea thermotolerans	Lather	25	SRR6924566
	Lachancea thermotolerans	Lather	25	SRR6924567
	Lachancea waltii	Lawalt	25	SRR8690266
	Lachancea waltii	Lawalt	25	SRR8690274
	Lachancea waltii	Lawalt	25	SRR8690275
	Lachancea waltii	Lawalt	25	SRR8690278
	Leucosporidium creatinivorum	LcreaANT	15	SRR15914604
	Leucosporidium creatinivorum	LcreaANT	15	SRR15914605
	Malassezia furfur	Mafurf	30	SRR14934363
	Malassezia furfur	Mafurf	30	SRR14934364
	Malassezia furfur	Mafurf	30	SRR14934365
	Malassezia furfur	Mafurf	30	SRR14934366
	Malassezia furfur	Mafurf	30	SRR14934367
	Malassezia furfur	Mafurf	30	SRR14934368
	Malassezia furfur	Mafurf	30	SRR14934369
	Malassezia furfur	Mafurf	30	SRR14934370
	Malassezia furfur	Mafurf	30	SRR14934371
	Malassezia furfur	Mafurf	30	SRR14934372
	Malassezia furfur	Mafurf	30	SRR14934373
	Malassezia furfur	Mafurf	30	SRR14934374
	Malassezia furfur	Mafurf	30	SRR14934375
	Malassezia furfur	Mafurf	30	SRR14934376
	Malassezia furfur	Mafurf	30	SRR14934377
	Malassezia furfur	Mafurf	30	SRR14934378
	Malassezia furfur	Mafurf	30	SRR14934379
	Malassezia furfur	Mafurf	30	SRR14934380
	Malassezia globosa	Maglob	30	SRR2072129
	Malassezia globosa	Maglob	30	SRR2072130
	Malassezia globosa	Maglob	30	SRR2072131
	Malassezia globosa	Maglob	30	SRR2072147
	Malassezia globosa	Maglob	30	SRR2072148
	Malassezia globosa	Maglob	30	SRR2072149
	Malassezia globosa	Maglob	30	SRR2072150
	Malassezia globosa	Maglob	30	SRR2072151
	Malassezia globosa	Maglob	30	SRR2072152
	Malassezia globosa	Maglob	30	SRR2072153
	Malassezia globosa	Maglob	30	SRR2072154
	Malassezia globosa	Maglob	30	SRR2072155
	Malassezia globosa	Maglob	30	SRR2072156
	Malassezia globosa	Maglob	30	SRR2072157
	Malassezia globosa	Maglob	30	SRR2072158
	Malassezia globosa	Maglob	30	SRR2072159
	Malassezia globosa	Maglob	30	SRR2072160
	Malassezia globosa	Maglob	30	SRR2072161
	Malassezia globosa	Maglob	30	SRR2072162
	Malassezia globosa	Maglob	30	SRR2072163
	Malassezia globosa	Maglob	30	SRR2072165
	Malassezia globosa	Maglob	30	SRR2073303
	Malassezia globosa	Maglob	30	SRR2073308
	Malassezia globosa	Maglob	30	SRR2073314
	Malassezia globosa	Maglob	30	SRR2073318
	Malassezia globosa	Maglob	30	SRR2073323
	Malassezia globosa	Maglob	30	SRR2073327
	Malassezia globosa	Maglob	30	SRR6152146
	Malassezia pachydermatis	Mapach	28	SRR7664159
	Malassezia pachydermatis	Mapach	28	SRR7664160
	Malassezia restricta	Marest	30	SRR6861098
	Malassezia restricta	Marest	30	SRR6861099
	Malassezia restricta	Marest	30	SRR6861100
	Malassezia restricta	Marest	30	SRR6861101
	Malassezia restricta	Marest	30	SRR8403992
	Malassezia restricta	Marest	30	SRR8403993
	Malassezia restricta	Marest	30	SRR10294524
	Malassezia restricta	Marest	30	SRR10294525
	Malassezia restricta	Marest	30	SRR10597454
	Malassezia restricta	Marest	30	SRR10597455
	Malassezia restricta	Marest	30	SRR10597456
	Malassezia restricta	Marest	30	SRR10597457
	Malassezia restricta	Marest	30	SRR10597458
	Malassezia restricta	Marest	30	SRR10597459
	Malassezia sympodialis	Masymp	30	ERR1337972
	Malassezia sympodialis	Masymp	30	ERR1337973
	Malassezia sympodialis	Masymp	30	ERR1337974
	Malassezia sympodialis	Masymp	30	ERR1337975
	Malassezia sympodialis	Masymp	30	ERR1337976
	Malassezia sympodialis	Masymp	30	ERR1337977
	Malassezia sympodialis	Masymp	30	ERR1337978
	Malassezia sympodialis	Masymp	30	SRR10590516
	Malassezia sympodialis	Masymp	30	SRR10590517
	Malassezia sympodialis	Masymp	30	SRR10590518
	Malassezia sympodialis	Masymp	30	SRR10590520
	Malassezia sympodialis	Masymp	30	SRR10590521
	Malassezia sympodialis	Masymp	30	SRR10590522
	Malassezia sympodialis	Masymp	30	SRR11574548
	Malassezia sympodialis	Masymp	30	SRR11574549
	Malassezia sympodialis	Masymp	30	SRR11574550
	Metschnikowia fructicola	Mefruc	25	SRR518563
	Metschnikowia fructicola	Mefruc	25	SRR518564
	Metschnikowia fructicola	Mefruc	25	SRR518565
	Metschnikowia fructicola	Mefruc	25	SRR518566
	Metschnikowia pulcherrima	Mepulc	24	SRR8734904
	Metschnikowia pulcherrima	Mepulc	24	SRR8734905
	Metschnikowia pulcherrima	Mepulc	24	SRR8734906
	Metschnikowia pulcherrima	Mepulc	24	SRR8734907
	Metschnikowia pulcherrima	Mepulc	24	SRR8734908
	Metschnikowia pulcherrima	Mepulc	24	SRR14460629
	Metschnikowia pulcherrima	Mepulc	24	SRR14460630
	Metschnikowia pulcherrima	Mepulc	24	SRR14460631
	Metschnikowia pulcherrima	Mepulc	24	SRR14460632
	Metschnikowia pulcherrima	Mepulc	24	SRR14460633
	Metschnikowia pulcherrima	Mepulc	24	SRR14460634
	Meyerozyma caribbica	Mecari	26	SRR5725111
	Meyerozyma caribbica	Mecari	26	SRR5725112
	Meyerozyma caribbica	Mecari	26	SRR5725113
	Meyerozyma caribbica	Mecari	26	SRR5725114
	Meyerozyma caribbica	Mecari	26	SRR5725115
	Meyerozyma caribbica	Mecari	26	SRR5725116
	Meyerozyma caribbica	Mecari	26	SRR6008901
	Meyerozyma caribbica	Mecari	26	SRR6008902
	Meyerozyma guilliermondii	Meguil	25	ERR2808750
	Meyerozyma guilliermondii	Meguil	25	ERR2808751
	Meyerozyma guilliermondii	Meguil	25	ERR2808752
	Meyerozyma guilliermondii	Meguil	25	SRR15710011
	Meyerozyma guilliermondii	Meguil	25	SRR15710012
	Meyerozyma guilliermondii	Meguil	25	SRR15710013
	Meyerozyma guilliermondii	Meguil	25	SRR15710014
	Meyerozyma guilliermondii	Meguil	25	SRR15710015
	Meyerozyma guilliermondii	Meguil	25	SRR15710016
	Meyerozyma guilliermondii	Meguil	25	SRR15710017
	Meyerozyma guilliermondii	Meguil	25	SRR15710018
	Meyerozyma guilliermondii	Meguil	25	SRR15710019
	Meyerozyma guilliermondii	Meguil	25	SRR15721720
	Meyerozyma guilliermondii	Meguil	25	SRR15721721
	Meyerozyma guilliermondii	Meguil	25	SRR15721722
	Meyerozyma guilliermondii	Meguil	25	SRR15721723
	Meyerozyma guilliermondii	Meguil	25	SRR15721724
	Meyerozyma guilliermondii	Meguil	25	SRR15721725
	Meyerozyma guilliermondii	Meguil	25	SRR15721726
	Meyerozyma guilliermondii	Meguil	25	SRR15721727
	Meyerozyma guilliermondii	Meguil	25	SRR15721728
	Meyerozyma guilliermondii	Meguil	25	SRR15959960
	Meyerozyma guilliermondii	Meguil	25	SRR15959961
	Meyerozyma guilliermondii	Meguil	25	SRR15959962
	Meyerozyma guilliermondii	Meguil	25	SRR15959963
	Meyerozyma guilliermondii	Meguil	25	SRR15959964
	Meyerozyma guilliermondii	Meguil	25	SRR15959965
	Meyerozyma guilliermondii	Meguil	25	SRR15959966
	Meyerozyma guilliermondii	Meguil	25	SRR15959967
	Meyerozyma guilliermondii	Meguil	25	SRR15959968
	Meyerozyma guilliermondii	Meguil	25	SRR15959969
	Meyerozyma guilliermondii	Meguil	25	SRR15959970
	Meyerozyma guilliermondii	Meguil	25	SRR15959971
	Meyerozyma guilliermondii	Meguil	25	SRR15959972
	Meyerozyma guilliermondii	Meguil	25	SRR15959973
	Meyerozyma guilliermondii	Meguil	25	SRR15959974
	Meyerozyma guilliermondii	Meguil	25	SRR15959975
	Meyerozyma guilliermondii	Meguil	25	SRR15959976
	Meyerozyma guilliermondii	Meguil	25	SRR15959977
	Moesziomyces aphidis	Moaphi	25	SRR1125020
	Moesziomyces aphidis	Moaphi	25	SRR9131119
	Moesziomyces aphidis	Moaphi	25	SRR9131120
	Moesziomyces aphidis	Moaphi	25	SRR9131121
	Moesziomyces aphidis	Moaphi	25	SRR9131122
	Moesziomyces aphidis	Moaphi	25	SRR9131123
	Moesziomyces aphidis	Moaphi	25	SRR9131124
	Moesziomyces aphidis	Moaphi	25	SRR9131125
	Moesziomyces aphidis	Moaphi	25	SRR9131126
	Moesziomyces aphidis	Moaphi	25	SRR9131127
	Moesziomyces aphidis	Moaphi	25	SRR9131128
	Moesziomyces aphidis	Moaphi	25	SRR9131129
	Moesziomyces aphidis	Moaphi	25	SRR9131130
	Moesziomyces aphidis	Moaphi	25	SRR9131131
	Moesziomyces aphidis	Moaphi	25	SRR9131132
	Moesziomyces aphidis	Moaphi	25	SRR9131133
	Moesziomyces aphidis	Moaphi	25	SRR9131134
	Moesziomyces aphidis	Moaphi	25	SRR9131135
	Moesziomyces aphidis	Moaphi	25	SRR9131136
	Moesziomyces sp.	Mosp	30	SRR11547095
	Moesziomyces sp.	Mosp	30	SRR11547096
	Moesziomyces sp.	Mosp	30	SRR11547097
	Mrakia frigida	Mfrig	17	SRR5487547
	Mrakia gelida	MgeliANT	10	SRR15837088
	Mrakia gelida	MgeliANT	10	SRR15837089
	Mrakia psychrophila	Mrpsyc	18	SRR2973596
	Mrakia psychrophila	Mrpsyc	18	SRR2973597
	Mrakia psychrophila	Mrpsyc	18	SRR2973598
	Mrakia psychrophila	Mrpsyc	18	SRR2973600
	Mrakia psychrophila	Mrpsyc	18	SRR2973601
	Mrakia psychrophila	Mrpsyc	18	SRR2973602
	Mrakia psychrophila	Mrpsyc	18	SRR2973604
	Mrakia psychrophila	Mrpsyc	18	SRR2973605
	Mrakia psychrophila	Mrpsyc	18	SRR2973606
	Naumovozyma castellii	Nacast	25	SRR2075726
	Naumovozyma castellii	Nacast	25	SRR2075745
	Naumovozyma castellii	Nacast	25	SRR2937545
	Naumovozyma castellii	Nacast	25	SRR2937546
	Naumovozyma castellii	Nacast	25	SRR2937547
	Naumovozyma castellii	Nacast	25	SRR2937548
	Naumovozyma castellii	Nacast	25	SRR2937549
	Naumovozyma castellii	Nacast	25	SRR2937550
	Naumovozyma castellii	Nacast	25	SRR3136986
	Naumovozyma castellii	Nacast	25	SRR3136992
	Naumovozyma castellii	Nacast	25	SRR3606017
	Naumovozyma castellii	Nacast	25	SRR3606040
	Naumovozyma castellii	Nacast	25	SRR3606090
	Naumovozyma castellii	Nacast	25	SRR3606255
	Naumovozyma castellii	Nacast	25	SRR7769008
	Naumovozyma castellii	Nacast	25	SRR7769009
	Naumovozyma castellii	Nacast	25	SRR7769010
	Naumovozyma castellii	Nacast	25	SRR7769011
	Naumovozyma castellii	Nacast	25	SRR7769012
	Naumovozyma castellii	Nacast	25	SRR7769013
	Naumovozyma castellii	Nacast	25	SRR7769014
	Naumovozyma castellii	Nacast	25	SRR7769015
	Naumovozyma castellii	Nacast	25	SRR7769016
	Naumovozyma castellii	Nacast	25	SRR8690260
	Naumovozyma castellii	Nacast	25	SRR8690272
	Naumovozyma castellii	Nacast	25	SRR8838454
	Naumovozyma castellii	Nacast	25	SRR8838455
	Naumovozyma castellii	Nacast	25	SRR8838456
	Naumovozyma castellii	Nacast	25	SRR8838457
	Naumovozyma castellii	Nacast	25	SRR8838458
	Naumovozyma castellii	Nacast	25	SRR8838459
	Naumovozyma castellii	Nacast	25	SRR8838460
	Naumovozyma castellii	Nacast	25	SRR8838461
	Ogataea parapolymorpha	Ogpara	37	SRR6288015
	Ogataea parapolymorpha	Ogpara	37	SRR6288016
	Ogataea parapolymorpha	Ogpara	37	SRR8926562
	Ogataea parapolymorpha	Ogpara	37	SRR8926563
	Ogataea parapolymorpha	Ogpara	37	SRR8926564
	Ogataea parapolymorpha	Ogpara	37	SRR8926565
	Ogataea parapolymorpha	Ogpara	37	SRR10465770
	Ogataea parapolymorpha	Ogpara	37	SRR10465771
	Ogataea parapolymorpha	Ogpara	37	SRR10465772
	Ogataea parapolymorpha	Ogpara	37	SRR10465773
	Ogataea parapolymorpha	Ogpara	37	SRR10465774
	Ogataea parapolymorpha	Ogpara	37	SRR10465775
	Ogataea parapolymorpha	Ogpara	37	SRR10465776
	Ogataea parapolymorpha	Ogpara	37	SRR10465777
	Ogataea parapolymorpha	Ogpara	37	SRR10465778
	Ogataea parapolymorpha	Ogpara	37	SRR10465779
	Ogataea parapolymorpha	Ogpara	37	SRR10465780
	Ogataea parapolymorpha	Ogpara	37	SRR10465781
	Ogataea parapolymorpha	Ogpara	37	SRR10465782
	Ogataea parapolymorpha	Ogpara	37	SRR10465783
	Ogataea parapolymorpha	Ogpara	37	SRR10465784
	Ogataea parapolymorpha	Ogpara	37	SRR10465785
	Ogataea parapolymorpha	Ogpara	37	SRR14068776
	Ogataea parapolymorpha	Ogpara	37	SRR14068777
	Ogataea parapolymorpha	Ogpara	37	SRR14068778
	Ogataea parapolymorpha	Ogpara	37	SRR14068779
	Ogataea parapolymorpha	Ogpara	37	SRR14068780
	Ogataea parapolymorpha	Ogpara	37	SRR14068781
	Ogataea parapolymorpha	Ogpara	37	SRR14068782
	Ogataea parapolymorpha	Ogpara	37	SRR14068783
	Ogataea polymorpha	Ogpoly	32	SRR6289221
	Ogataea polymorpha	Ogpoly	32	SRR6289222
	Ogataea polymorpha	Ogpoly	32	SRR6289223
	Ogataea polymorpha	Ogpoly	32	SRR6289224
	Ogataea polymorpha	Ogpoly	32	SRR6289225
	Ogataea polymorpha	Ogpoly	32	SRR6289226
	Ogataea polymorpha	Ogpoly	32	SRR6289227
	Ogataea polymorpha	Ogpoly	32	SRR6289228
	Ogataea polymorpha	Ogpoly	32	SRR6289229
	Ogataea polymorpha	Ogpoly	32	SRR6289230
	Ogataea polymorpha	Ogpoly	32	SRR6289508
	Ogataea polymorpha	Ogpoly	32	SRR6289509
	Ogataea polymorpha	Ogpoly	32	SRR6289510
	Ogataea polymorpha	Ogpoly	32	SRR6289511
	Ogataea polymorpha	Ogpoly	32	SRR6289512
	Ogataea polymorpha	Ogpoly	32	SRR6289513
	Ogataea polymorpha	Ogpoly	32	SRR6289514
	Ogataea polymorpha	Ogpoly	32	SRR6289515
	Ogataea polymorpha	Ogpoly	32	SRR6289516
	Ogataea polymorpha	Ogpoly	32	SRR6289517
	Ogataea polymorpha	Ogpoly	32	SRR6289518
	Ogataea polymorpha	Ogpoly	32	SRR6289519
	Ogataea polymorpha	Ogpoly	32	SRR6289520
	Ogataea polymorpha	Ogpoly	32	SRR6289521
	Ogataea polymorpha	Ogpoly	32	SRR6289522
	Ogataea polymorpha	Ogpoly	32	SRR6289523
	Ogataea polymorpha	Ogpoly	32	SRR6289524
	Ogataea polymorpha	Ogpoly	32	SRR6289525
	Ogataea polymorpha	Ogpoly	32	SRR6289526
	Ogataea polymorpha	Ogpoly	32	SRR6289527
	Ogataea polymorpha	Ogpoly	32	SRR6289528
	Ogataea polymorpha	Ogpoly	32	SRR6289529
	Ogataea polymorpha	Ogpoly	32	SRR6289530
	Ogataea polymorpha	Ogpoly	32	SRR6289531
	Ogataea polymorpha	Ogpoly	32	SRR6289532
	Ogataea polymorpha	Ogpoly	32	SRR6289533
	Ogataea polymorpha	Ogpoly	32	SRR6289534
	Ogataea polymorpha	Ogpoly	32	SRR6289535
	Ogataea polymorpha	Ogpoly	32	SRR6289536
	Ogataea polymorpha	Ogpoly	32	SRR6289537
	Ogataea polymorpha	Ogpoly	32	SRR6289538
	Ogataea polymorpha	Ogpoly	32	SRR6289539
	Ogataea polymorpha	Ogpoly	32	SRR6289540
	Ogataea polymorpha	Ogpoly	32	SRR6289541
	Ogataea polymorpha	Ogpoly	32	SRR6289542
	Ogataea polymorpha	Ogpoly	32	SRR6289543
	Ogataea polymorpha	Ogpoly	32	SRR6289544
	Ogataea polymorpha	Ogpoly	32	SRR6289545
	Ogataea polymorpha	Ogpoly	32	SRR6289546
	Ogataea polymorpha	Ogpoly	32	SRR6289547
	Phaffia rhodozyma	PhrhodCBS	25	SRR12916695
	Phaffia rhodozyma CBS 6938	PhrhodCBS	25	SRR12916696
	Phaffia rhodozyma CBS 6938	PhrhodCBS	25	SRR12916697
	Phaffia rhodozyma CBS 6938	PhrhodCBS	25	SRR12916698
	Phaffia rhodozyma CBS 6938	PhrhodCBS	25	SRR12916699
	Phaffia rhodozyma CBS 6938	PhrhodCBS	25	SRR12916700
	Phaffia rhodozyma CBS 6938	PhrhodCBS	25	SRR12916701
	Phaffia rhodozyma CBS 6938	PhrhodCBS	25	SRR12916702
	Phaffia rhodozyma CBS 6938	PhrhodCBS	25	SRR12916703
	Phaffia rhodozyma CBS 6938	PhrhodCBS	25	SRR12916704
	Phaffia rhodozyma CBS 6938	PhrhodCBS	25	SRR12916705
	Phaffia rhodozyma CBS 6938	PhrhodCBS	25	SRR12916706
	Phaffia rhodozyma CBS 6938	PhrhodCBS	25	SRR12916707
	Phaffia rhodozyma CBS 6938	PhrhodCBS	25	SRR12916708
	Phaffia rhodozyma CBS 6938	PhrhodCBS	25	SRR12916709
	Phaffia rhodozyma CBS 6938	PhrhodCBS	25	SRR12916710
	Phaffia rhodozyma CBS 6938	PhrhodCBS	25	SRR12916711
	Phaffia rhodozyma CBS 6938	PhrhodCBS	25	SRR12916712
	Wickerhamomyces anomalus	WanomANT	22	SRR15914637
	Wickerhamomyces anomalus	WanomANT	22	SRR15914638
	Phaffia rhodozyma AVHN1	PhrhodAv	15	This work
	Phenolipheria glacialis	PglaANT	19	SRR15914536
	Phenolipheria glacialis	PglaANT	19	SRR15914537
	Pichia kluyveri	Pikluy	25	SRR14292670
	Pichia kluyveri	Pikluy	25	SRR14292671
	Pichia kluyveri	Pikluy	25	SRR14292672
	Pichia kluyveri	Pikluy	25	SRR14292673
	Pichia kluyveri	Pikluy	25	SRR14292674
	Pichia kluyveri	Pikluy	25	SRR14292675
	Pichia kluyveri	Pikluy	25	SRR14292676
	Pichia kluyveri	Pikluy	25	SRR14292677
	Pichia kluyveri	Pikluy	25	SRR14292678
	Pichia kluyveri	Pikluy	25	SRR14292679
	Pichia kluyveri	Pikluy	25	SRR14292680
	Pichia kluyveri	Pikluy	25	SRR14292681
	Pichia kluyveri	Pikluy	25	SRR14292682
	Pichia kluyveri	Pikluy	25	SRR14292683
	Pichia kluyveri	Pikluy	25	SRR14292684
	Pichia kudriavzevii	Pikudr	24	SRR6166455
	Pichia kudriavzevii	Pikudr	24	SRR6166456
	Pichia kudriavzevii	Pikudr	24	SRR6166457
	Pichia kudriavzevii	Pikudr	24	SRR6166458
	Pichia kudriavzevii	Pikudr	24	SRR6166459
	Pichia kudriavzevii	Pikudr	24	SRR6166460
	Pichia kudriavzevii	Pikudr	24	SRR8981114
	Pichia kudriavzevii	Pikudr	24	SRR9849367
	Pichia kudriavzevii	Pikudr	24	SRR9849368
	Pichia kudriavzevii	Pikudr	24	SRR10419829
	Pichia kudriavzevii	Pikudr	24	SRR10419830
	Pichia kudriavzevii	Pikudr	24	SRR10419831
	Pichia kudriavzevii	Pikudr	24	SRR10419832
	Pichia kudriavzevii	Pikudr	24	SRR10419833
	Pichia kudriavzevii	Pikudr	24	SRR10419834
	Pichia membranifaciens	Pimemb	24	SRR427192
	Pichia membranifaciens	Pimemb	24	SRR427193
	Rhodotorula glutinis	Rhglut	25	SRR7974468
	Rhodotorula glutinis	Rhglut	25	SRR7974469
	Rhodotorula glutinis	Rhglut	25	SRR7974470
	Rhodotorula glutinis	Rhglut	25	SRR7974471
	Rhodotorula glutinis	Rhglut	25	SRR7974472
	Rhodotorula glutinis	Rhglut	25	SRR7974473
	Rhodotorula glutinis	Rhglut	25	SRR10738939
	Rhodotorula glutinis	Rhglut	25	SRR10738940
	Rhodotorula glutinis	Rhglut	25	SRR10738941
	Rhodotorula glutinis	Rhglut	25	SRR10738942
	Rhodotorula glutinis	Rhglut	25	SRR11648405
	Rhodotorula glutinis	Rhglut	25	SRR14339753
	Rhodotorula glutinis	Rhglut	25	SRR14339754
	Rhodotorula glutinis	Rhglut	25	SRR14339755
	Rhodotorula glutinis	Rhglut	25	SRR14425892
	Rhodotorula glutinis	Rhglut	25	SRR14425893
	Rhodotorula glutinis	Rhglut	25	SRR14425894
	Rhodotorula glutinis	Rhglut	25	SRR14455376
	Rhodotorula glutinis	Rhglut	25	SRR14455377
	Rhodotorula glutinis	Rhglut	25	SRR14455378
	Rhodotorula glutinis	Rhglut	25	SRR16642570
	Rhodotorula glutinis	Rhglut	25	SRR16642571
	Rhodotorula glutinis	Rhglut	25	SRR16642572
	Rhodotorula kratochvilovae	Rhkrat	24	SRR14865759
	Rhodotorula kratochvilovae	Rhkrat	24	SRR14865760
	Rhodotorula kratochvilovae	Rhkrat	24	SRR14865761
	Rhodotorula kratochvilovae	Rhkrat	24	SRR14865762
	Rhodotorula kratochvilovae	Rhkrat	24	SRR14865763
	Rhodotorula kratochvilovae	Rhkrat	24	SRR14865764
	Rhodotorula mucilaginosa	Rhmuci	28	SRR5363167
	Rhodotorula mucilaginosa	Rhmuci	28	SRR5565087
	Rhodotorula mucilaginosa	Rhmuci	28	SRR5565088
	Rhodotorula mucilaginosa	Rhmuci	28	SRR10525675
	Rhodotorula mucilaginosa	Rhmuci	28	SRR10525676
	Rhodotorula mucilaginosa	Rhmuci	28	SRR10525677
	Rhodotorula mucilaginosa	Rhmuci	28	SRR10662855
	Rhodotorula mucilaginosa	Rhmuci	28	SRR10662856
	Rhodotorula mucilaginosa	Rhmuci	28	SRR11625202
	Rhodotorula mucilaginosa	Rhmuci	28	SRR11625203
	Rhodotorula mucilaginosa	Rhmuci	28	SRR11625204
	Rhodotorula mucilaginosa	Rhmuci	28	SRR11625205
	Rhodotorula sp.	Rhsp	24	SRR8653475
	Rhodotorula sp.	Rhsp	24	SRR8653476
	Rhodotorula sp.	Rhsp	24	SRR8653477
	Rhodotorula sp.	Rhsp	24	SRR8653478
	Rhodotorula sp.	Rhsp	24	SRR8653479
	Rhodotorula sp.	Rhsp	24	SRR8653480
	Rhodotorula sp.	Rhsp	24	SRR8653481
	Rhodotorula sp.	Rhsp	24	SRR8653482
	Rhodotorula sp.	Rhsp	24	SRR11784190
	Rhodotorula sp.	Rhsp	24	SRR11784191
	Rhodotorula sp.	Rhsp	24	SRR11784192
	Rhodotorula sp.	Rhsp	24	SRR11784193
	Rhodotorula sp.	Rhsp	24	SRR11784194
	Rhodotorula sp.	Rhsp	24	SRR11784195
	Rhodotorula sp.	Rhsp	24	SRR11784196
	Rhodotorula sp.	Rhsp	24	SRR11784197
	Rhodotorula sp.	Rhsp	24	SRR11784198
	Rhodotorula sp.	Rhsp	24	SRR11784199
	Rhodotorula sp.	Rhsp	24	SRR11784200
	Rhodotorula sp.	Rhsp	24	SRR11784201
	Rhodotorula taiwanensis	Rhtaiw	25	SRR5880539
	Rhodotorula taiwanensis	Rhtaiw	25	SRR5880540
	Rhodotorula taiwanensis	Rhtaiw	25	SRR5880541
	Rhodotorula taiwanensis	Rhtaiw	25	SRR5880542
	Rhodotorula taiwanensis	Rhtaiw	25	SRR5880543
	Rhodotorula taiwanensis	Rhtaiw	25	SRR5880544
	Rhodotorula taiwanensis	Rhtaiw	25	SRR5880545
	Rhodotorula taiwanensis	Rhtaiw	25	SRR5880546
	Rhodotorula taiwanensis	Rhtaiw	25	SRR5880547
	Rhodotorula taiwanensis	Rhtaiw	25	SRR5880548
	Rhodotorula taiwanensis	Rhtaiw	25	SRR5880549
	Rhodotorula taiwanensis	Rhtaiw	25	SRR5880550
	Rhodotorula toruloides	Rhtoru	25	SRR516832
	Rhodotorula toruloides	Rhtoru	25	SRR4018464
	Rhodotorula toruloides	Rhtoru	25	SRR4018465
	Rhodotorula toruloides	Rhtoru	25	SRR4018466
	Rhodotorula toruloides	Rhtoru	25	SRR4018467
	Rhodotorula toruloides	Rhtoru	25	SRR4018468
	Rhodotorula toruloides	Rhtoru	25	SRR4018469
	Rhodotorula toruloides	Rhtoru	25	SRR4018470
	Rhodotorula toruloides	Rhtoru	25	SRR4018471
	Rhodotorula toruloides	Rhtoru	25	SRR4018472
	Rhodotorula toruloides	Rhtoru	25	SRR4018473
	Rhodotorula toruloides	Rhtoru	25	SRR4018474
	Rhodotorula toruloides	Rhtoru	25	SRR4018475
	Rhodotorula toruloides	Rhtoru	25	SRR4018476
	Rhodotorula toruloides	Rhtoru	25	SRR4018477
	Rhodotorula toruloides	Rhtoru	25	SRR4018478
	Rhodotorula toruloides	Rhtoru	25	SRR4018479
	Rhodotorula toruloides	Rhtoru	25	SRR4018480
	Rhodotorula toruloides	Rhtoru	25	SRR4018481
	Rhodotorula toruloides	Rhtoru	25	SRR7974456
	Rhodotorula toruloides	Rhtoru	25	SRR7974457
	Rhodotorula toruloides	Rhtoru	25	SRR7974458
	Rhodotorula toruloides	Rhtoru	25	SRR7974459
	Rhodotorula toruloides	Rhtoru	25	SRR7974460
	Rhodotorula toruloides	Rhtoru	25	SRR7974461
	Rhodotorula toruloides	Rhtoru	25	SRR7974462
	Rhodotorula toruloides	Rhtoru	25	SRR7974463
	Rhodotorula toruloides	Rhtoru	25	SRR7974464
	Rhodotorula toruloides	Rhtoru	25	SRR7974465
	Rhodotorula toruloides	Rhtoru	25	SRR7974466
	Rhodotorula toruloides	Rhtoru	25	SRR7974467
	Rhodotorula toruloides	Rhtoru	25	SRR8532401
	Rhodotorula toruloides	Rhtoru	25	SRR8532402
	Rhodotorula toruloides	Rhtoru	25	SRR8532403
	Rhodotorula toruloides	Rhtoru	25	SRR8647161
	Rhodotorula toruloides	Rhtoru	25	SRR8647162
	Rhodotorula toruloides	Rhtoru	25	SRR8647163
	Rhodotorula toruloides	Rhtoru	25	SRR8647164
	Rhodotorula toruloides	Rhtoru	25	SRR8647165
	Rhodotorula toruloides	Rhtoru	25	SRR8647166
	Rhodotorula toruloides	Rhtoru	25	SRR8647167
	Rhodotorula toruloides	Rhtoru	25	SRR8647168
	Rhodotorula toruloides	Rhtoru	25	SRR8647169
	Rhodotorula toruloides	Rhtoru	25	SRR8733512
	Rhodotorula toruloides	Rhtoru	25	SRR8733513
	Rhodotorula toruloides	Rhtoru	25	SRR8733514
	Rhodotorula toruloides	Rhtoru	25	SRR8733515
	Rhodotorula toruloides	Rhtoru	25	SRR8733516
	Rhodotorula toruloides	Rhtoru	25	SRR8733518
	Rhodotorula toruloides	Rhtoru	25	SRR8733519
	Rhodotorula toruloides	Rhtoru	25	SRR8733520
	Rhodotorula toruloides	Rhtoru	25	SRR8733521
	Rhodotorula toruloides	Rhtoru	25	SRR9009669
	Rhodotorula toruloides	Rhtoru	25	SRR9009670
	Rhodotorula toruloides	Rhtoru	25	SRR9009671
	Rhodotorula toruloides	Rhtoru	25	SRR9009672
	Rhodotorula toruloides	Rhtoru	25	SRR9009673
	Rhodotorula toruloides	Rhtoru	25	SRR9009674
	Rhodotorula toruloides	Rhtoru	25	SRR9009675
	Rhodotorula toruloides	Rhtoru	25	SRR9009676
	Rhodotorula toruloides	Rhtoru	25	SRR9009677
	Rhodotorula toruloides	Rhtoru	25	SRR9009678
	Rhodotorula toruloides	Rhtoru	25	SRR9009679
	Rhodotorula toruloides	Rhtoru	25	SRR9009680
	Rhodotorula toruloides	Rhtoru	25	SRR9009681
	Rhodotorula toruloides	Rhtoru	25	SRR9009682
	Rhodotorula toruloides	Rhtoru	25	SRR9009683
	Rhodotorula toruloides	Rhtoru	25	SRR9009684
	Rhodotorula toruloides	Rhtoru	25	SRR9009685
	Rhodotorula toruloides	Rhtoru	25	SRR9009686
	Rhodotorula toruloides	Rhtoru	25	SRR9009687
	Rhodotorula toruloides	Rhtoru	25	SRR9009688
	Rhodotorula toruloides	Rhtoru	25	SRR9009689
	Rhodotorula toruloides	Rhtoru	25	SRR9009690
	Rhodotorula toruloides	Rhtoru	25	SRR9009691
	Rhodotorula toruloides	Rhtoru	25	SRR9009692
	Rhodotorula toruloides	Rhtoru	25	SRR9009693
	Rhodotorula toruloides	Rhtoru	25	SRR9009694
	Rhodotorula toruloides	Rhtoru	25	SRR9009695
	Rhodotorula toruloides	Rhtoru	25	SRR9009696
	Rhodotorula toruloides	Rhtoru	25	SRR9009697
	Rhodotorula toruloides	Rhtoru	25	SRR9009698
	Rhodotorula toruloides	Rhtoru	25	SRR9009699
	Rhodotorula toruloides	Rhtoru	25	SRR9009700
	Rhodotorula toruloides	Rhtoru	25	SRR12567876
	Rhodotorula toruloides	Rhtoru	25	SRR12567877
	Rhodotorula toruloides	Rhtoru	25	SRR12567878
	Rhodotorula toruloides	Rhtoru	25	SRR12567879
	Rhodotorula toruloides	Rhtoru	25	SRR12567880
	Rhodotorula toruloides	Rhtoru	25	SRR12567881
	Rhodotorula toruloides	Rhtoru	25	SRR12567882
	Rhodotorula toruloides	Rhtoru	25	SRR12567883
	Rhodotorula toruloides	Rhtoru	25	SRR12567884
	Rhodotorula toruloides	Rhtoru	25	SRR12567885
	Rhodotorula toruloides	Rhtoru	25	SRR12567886
	Rhodotorula toruloides	Rhtoru	25	SRR12567887
	Rhodotorula toruloides	Rhtoru	25	SRR12567888
	Rhodotorula toruloides	Rhtoru	25	SRR12567890
	Saccharomyces cerevisiae	Sacere	25	SRR8788735
	Saccharomyces cerevisiae	Sacere	25	SRR8788739
	Saccharomyces cerevisiae	Sacere	25	SRR8788740
	Saccharomyces cerevisiae	Sacere	25	SRR8788744
	Saccharomyces cerevisiae	Sacere	25	SRR8788745
	Saccharomyces cerevisiae	Sacere	25	SRR8788747
	Saccharomyces cerevisiae	Sacere	25	SRR8788750
	Saccharomyces cerevisiae	Sacere	25	SRR8788751
	Saccharomyces cerevisiae	Sacere	25	SRR8788754
	Saccharomyces cerevisiae	Sacere	25	SRR8788757
	Saccharomyces cerevisiae	Sacere	25	SRR8788758
	Saccharomyces cerevisiae	Sacere	25	SRR8788761
	Saccharomyces cerevisiae	Sacere	25	SRR8788764
	Saccharomyces cerevisiae	Sacere	25	SRR8788766
	Saccharomyces cerevisiae	Sacere	25	SRR8788770
	Saccharomyces cerevisiae	Sacere	25	SRR8788774
	Saccharomyces cerevisiae	Sacere	25	SRR8902392
	Saccharomyces cerevisiae	Sacere	25	SRR8902394
	Saccharomyces cerevisiae	Sacere	25	SRR8902396
	Saccharomyces cerevisiae	Sacere	25	SRR8902397
	Saccharomyces cerevisiae	Sacere	25	SRR8902399
	Saccharomyces cerevisiae	Sacere	25	SRR8902400
	Saccharomyces cerevisiae	Sacere	25	SRR8902401
	Saccharomyces cerevisiae	Sacere	25	SRR8902403
	Saccharomyces cerevisiae	Sacere	25	SRR8902404
	Saccharomyces cerevisiae	Sacere	25	SRR9004635
	Saccharomyces cerevisiae	Sacere	25	SRR9004636
	Saccharomyces cerevisiae	Sacere	25	SRR9004638
	Saccharomyces cerevisiae	Sacere	25	SRR9004639
	Saccharomyces cerevisiae	Sacere	25	SRR9004640
	Saccharomyces cerevisiae	Sacere	25	SRR9004642
	Saccharomyces cerevisiae	Sacere	25	SRR9004645
	Saccharomyces cerevisiae	Sacere	25	SRR9114348
	Saccharomyces cerevisiae	Sacere	25	SRR9114350
	Saccharomyces cerevisiae	Sacere	25	SRR9114351
	Saccharomyces cerevisiae	Sacere	25	SRR9114352
	Saccharomyces cerevisiae	Sacere	25	SRR9114354
	Saccharomyces cerevisiae	Sacere	25	SRR9114355
	Saccharomyces cerevisiae	Sacere	25	SRR9114357
	Saccharomyces cerevisiae	Sacere	25	SRR9114359
	Saccharomyces cerevisiae	Sacere	25	SRR9114360
	Saccharomyces cerevisiae	Sacere	25	SRR9114361
	Saccharomyces cerevisiae	Sacere	25	SRR9114363
	Saccharomyces cerevisiae	Sacere	25	SRR9114364
	Saccharomyces cerevisiae	Sacere	25	SRR9114367
	Saccharomyces cerevisiae	Sacere	25	SRR9114368
	Saccharomyces cerevisiae	Sacere	25	SRR9665410
	Saccharomyces cerevisiae	Sacere	25	SRR9665412
	Saccharomyces cerevisiae	Sacere	25	SRR9665413
	Saccharomyces cerevisiae	Sacere	25	SRR9665414
	Saccharomyces cerevisiae	Sacere	25	SRR9665415
	Saccharomyces cerevisiae	Sacere	25	SRR9856226
	Saccharomyces cerevisiae	Sacere	25	SRR9856228
	Saccharomyces cerevisiae	Sacere	25	SRR9856233
	Saccharomyces cerevisiae	Sacere	25	SRR9856241
	Saccharomyces cerevisiae	Sacere	25	SRR9856243
	Saccharomyces cerevisiae	Sacere	25	SRR9856246
	Saccharomyces cerevisiae	Sacere	25	SRR9856247
	Saccharomyces cerevisiae	Sacere	25	SRR9856251
	Saccharomyces cerevisiae	Sacere	25	SRR9856253
	Saccharomyces cerevisiae	Sacere	25	SRR9856254
	Saccharomyces cerevisiae	Sacere	25	SRR9856255
	Saccharomyces cerevisiae	Sacere	25	SRR9856257
	Saccharomyces cerevisiae	Sacere	25	SRR9856258
	Saccharomyces cerevisiae	Sacere	25	SRR9856261
	Saccharomyces cerevisiae	Sacere	25	SRR9856262
	Saccharomyces cerevisiae	Sacere	25	SRR9856263
	Saccharomyces cerevisiae	Sacere	25	SRR9856267
	Saccharomyces cerevisiae	Sacere	25	SRR9856270
	Saccharomyces cerevisiae	Sacere	25	SRR9856272
	Saccharomyces cerevisiae	Sacere	25	SRR9856273
	Saccharomyces cerevisiae	Sacere	25	SRR9913475
	Saccharomyces cerevisiae	Sacere	25	SRR9913477
	Saccharomyces cerevisiae	Sacere	25	SRR9913478
	Saccharomyces cerevisiae	Sacere	25	SRR9913479
	Saccharomyces cerevisiae	Sacere	25	SRR9913483
	Saccharomyces cerevisiae	Sacere	25	SRR9913484
	Saccharomyces cerevisiae	Sacere	25	SRR9913485
	Saccharomyces cerevisiae	Sacere	25	SRR9913486
	Saccharomyces cerevisiae	Sacere	25	SRR9913489
	Saccharomyces cerevisiae	Sacere	25	SRR9913490
	Saccharomyces cerevisiae	Sacere	25	SRR9913491
	Saccharomyces cerevisiae	Sacere	25	SRR9913493
	Saccharomyces cerevisiae	Sacere	25	SRR9913501
	Saccharomyces cerevisiae	Sacere	25	SRR9913502
	Saccharomyces cerevisiae	Sacere	25	SRR9913505
	Saccharomyces cerevisiae	Sacere	25	SRR9913507
	Saccharomyces cerevisiae	Sacere	25	SRR9913508
	Saccharomyces cerevisiae	Sacere	25	SRR9913509
	Saccharomyces cerevisiae	Sacere	25	SRR9913510
	Saccharomyces cerevisiae	Sacere	25	SRR9913511
	Saccharomyces cerevisiae	Sacere	25	SRR9913512
	Saccharomyces cerevisiae	Sacere	25	SRR9913513
	Saccharomyces cerevisiae	Sacere	25	SRR9913514
	Saccharomyces cerevisiae	Sacere	25	SRR9913517
	Saccharomyces cerevisiae	Sacere	25	SRR9913519
	Saccharomyces cerevisiae	Sacere	25	SRR9913520
	Saccharomyces cerevisiae	Sacere	25	SRR9913521
	Saccharomyces cerevisiae	Sacere	25	SRR9913522
	Saitoella complicata	Sacomp	20	DRR030858
	Saitoella complicata	Sacomp	20	DRR030859
	Saitozyma podzolica	Sapodz	25	SRR7721174
	Saitozyma podzolica	Sapodz	25	SRR7721175
	Saprochaete fungicola	Safung	28	ERR3046965
	Sporidiobolus pararoseus	Sppara	26	SRR6661025
	Sporidiobolus pararoseus	Sppara	26	SRR6661026
	Sporidiobolus pararoseus	Sppara	26	SRR6661027
	Sporidiobolus pararoseus	Sppara	26	SRR6661028
	Sporidiobolus pararoseus	Sppara	26	SRR6661029
	Sporidiobolus pararoseus	Sppara	26	SRR6661030
	Sporidiobolus pararoseus	Sppara	26	SRR6975874
	Sporidiobolus pararoseus	Sppara	26	SRR6975878
	Sporidiobolus pararoseus	Sppara	26	SRR6975879
	Starmerella apicola	Stapic	25	SRR5942409
	Starmerella apicola	Stapic	25	SRR5942410
	Starmerella apicola	Stapic	25	SRR5942411
	Starmerella apicola	Stapic	25	SRR5942412
	Starmerella apicola	Stapic	25	SRR5942413
	Starmerella apicola	Stapic	25	SRR5942414
	Starmerella apicola	Stapic	25	SRR5942415
	Starmerella apicola	Stapic	25	SRR5942416
	Starmerella bombicola	Stbomb	24	SRR5942417
	Starmerella bombicola	Stbomb	24	SRR5942418
	Starmerella bombicola	Stbomb	24	SRR5942419
	Starmerella bombicola	Stbomb	24	SRR5942420
	Starmerella bombicola	Stbomb	24	SRR5942423
	Starmerella bombicola	Stbomb	24	SRR5942424
	Starmerella bombicola	Stbomb	24	SRR5942429
	Starmerella bombicola	Stbomb	24	SRR5942430
	Starmerella bombicola	Stbomb	24	SRR10192620
	Starmerella bombicola	Stbomb	24	SRR10192621
	Starmerella bombicola	Stbomb	24	SRR10192622
	Starmerella bombicola	Stbomb	24	SRR10192623
	Starmerella bombicola	Stbomb	24	SRR10192624
	Starmerella bombicola	Stbomb	24	SRR10192625
	Starmerella bombicola	Stbomb	24	SRR10192626
	Starmerella bombicola	Stbomb	24	SRR10192627
	Starmerella bombicola	Stbomb	24	SRR10192628
	Starmerella bombicola	Stbomb	24	SRR10192629
	Starmerella bombicola	Stbomb	24	SRR10192630
	Starmerella bombicola	Stbomb	24	SRR10192631
	Taphrina deformans	Tadefo	20	SRR8132815
	Taphrina deformans	Tadefo	20	SRR8132816
	Taphrina deformans	Tadefo	20	SRR8132817
	Taphrina deformans	Tadefo	20	SRR8132818
	Tetracladium sp.	TetspANT	19	SRR15914105
	Tetracladium sp.	TetspANT	19	SRR15914106
	Tetrapisispora blattae	Teblat	30	SRR11352844
	Tetrapisispora blattae	Teblat	30	SRR11352845
	Tilletiopsis washingtonensis	Tiwash	25	SRR4125823
	Tilletiopsis washingtonensis	Tiwash	25	SRR12300423
	Tilletiopsis washingtonensis	Tiwash	25	SRR12300424
	Tilletiopsis washingtonensis	Tiwash	25	SRR12300425
	Tilletiopsis washingtonensis	Tiwash	25	SRR12300426
	Tilletiopsis washingtonensis	Tiwash	25	SRR12300427
	Tilletiopsis washingtonensis	Tiwash	25	SRR12300428
	Tilletiopsis washingtonensis	Tiwash	25	SRR12300429
	Tilletiopsis washingtonensis	Tiwash	25	SRR12300430
	Vishniacozyma victoriae	VvicANT	15	SRR15914396
	Vishniacozyma victoriae	VvicANT	15	SRR15914397
	Wickerhamiella versatilis	Wivers	25	SRR5942407
	Wickerhamiella versatilis	Wivers	25	SRR5942408
	Wickerhamiella versatilis	Wivers	25	SRR5942421
	Wickerhamiella versatilis	Wivers	25	SRR5942422
	Wickerhamiella versatilis	Wivers	25	SRR5942425
	Wickerhamiella versatilis	Wivers	25	SRR5942426
	Wickerhamiella versatilis	Wivers	25	SRR5942427
	Wickerhamiella versatilis	Wivers	25	SRR5942428
	Wickerhamomyces anomalus	WanomANT	22	SRP337444
	Wickerhamomyces anomalus	WanomANT	22	SRR15914638
	Wickerhamomyces anomalus	Wianom	22	SRR5931912
	Wickerhamomyces anomalus	Wianom	22	SRR5931913
	Wickerhamomyces anomalus	Wianom	22	SRR5931914
	Wickerhamomyces anomalus	Wianom	22	SRR5931915
	Wickerhamomyces anomalus	Wianom	22	SRR5931916
	Wickerhamomyces anomalus	Wianom	22	SRR5931917
	Wickerhamomyces anomalus	Wianom	22	SRR9587971
	Wickerhamomyces anomalus	Wianom	22	SRR9587972
	Wickerhamomyces anomalus	Wianom	22	SRR9587973
	Wickerhamomyces anomalus	Wianom	22	SRR9587974
	Wickerhamomyces anomalus	Wianom	22	SRR9587975
	Wickerhamomyces anomalus	Wianom	22	SRR9587976
	Wickerhamomyces anomalus	Wianom	22	SRR9587977
	Wickerhamomyces anomalus	Wianom	22	SRR9587978
	Wickerhamomyces anomalus	Wianom	22	SRR9587979
	Wickerhamomyces anomalus	Wianom	22	SRR9587980
	Wickerhamomyces anomalus	Wianom	22	SRR9587981
	Wickerhamomyces anomalus	Wianom	22	SRR9587982
	Wickerhamomyces anomalus	Wianom	22	SRR11233665
	Wickerhamomyces anomalus	Wianom	22	SRR11233666
	Wickerhamomyces anomalus	Wianom	22	SRR11233667
	Wickerhamomyces anomalus	Wianom	22	SRR11233668
	Wickerhamomyces anomalus	Wianom	22	SRR11233669
	Wickerhamomyces anomalus	Wianom	22	SRR11233670
	Wickerhamomyces anomalus	Wianom	22	SRR11233671
	Wickerhamomyces anomalus	Wianom	22	SRR11233672
	Wickerhamomyces anomalus	Wianom	22	SRR11233673
	Wickerhamomyces anomalus	Wianom	22	SRR11233674
	Wickerhamomyces anomalus	Wianom	22	SRR11233675
	Wickerhamomyces anomalus	Wianom	22	SRR11233676
	Wickerhamomyces anomalus	Wianom	22	SRR11233677
	Wickerhamomyces anomalus	Wianom	22	SRR11233678
	Wickerhamomyces anomalus	Wianom	22	SRR11233679
	Wickerhamomyces anomalus	Wianom	22	SRR11233680
	Wickerhamomyces anomalus	Wianom	22	SRR11233681
	Wickerhamomyces anomalus	Wianom	22	SRR11233682
	Phaffia rhodozyma UCD 67-385	Phrhod385	15	This work
	Phaffia rhodozyma VOH	PhrhodVOH	15	This work
	Yarrowia galli	Yagall	25	ERR550457
	Yarrowia galli	Yagall	25	ERR550458
	Yarrowia galli	Yagall	25	ERR550459
	Yarrowia galli	Yagall	25	ERR550460
	Yarrowia galli	Yagall	25	ERR550461
	Yarrowia galli	Yagall	25	ERR550462
	Yarrowia lipolytica	Yalipo	25	ERR5060480
	Yarrowia lipolytica	Yalipo	25	ERR5060481
	Yarrowia lipolytica	Yalipo	25	ERR5060482
	Yarrowia lipolytica	Yalipo	25	ERR5060483
	Yarrowia lipolytica	Yalipo	25	ERR5060484
	Yarrowia lipolytica	Yalipo	25	ERR5060485
	Yarrowia lipolytica	Yalipo	25	ERR5060486
	Yarrowia lipolytica	Yalipo	25	ERR5060487
	Yarrowia lipolytica	Yalipo	25	ERR5060488
	Yarrowia lipolytica	Yalipo	25	ERR5060489
	Yarrowia lipolytica	Yalipo	25	SRR5195021
	Yarrowia lipolytica	Yalipo	25	SRR5195022
	Yarrowia lipolytica	Yalipo	25	SRR5195023
	Yarrowia lipolytica	Yalipo	25	SRR5195024
	Yarrowia lipolytica	Yalipo	25	SRR5195025
	Yarrowia lipolytica	Yalipo	25	SRR5195026
	Yarrowia lipolytica	Yalipo	25	SRR5195027
	Yarrowia lipolytica	Yalipo	25	SRR5195028
	Yarrowia lipolytica	Yalipo	25	SRR5195029
	Yarrowia lipolytica	Yalipo	25	SRR6293909
	Yarrowia lipolytica	Yalipo	25	SRR6293910
	Yarrowia lipolytica	Yalipo	25	SRR6293911
	Yarrowia lipolytica	Yalipo	25	SRR6293912
	Yarrowia lipolytica	Yalipo	25	SRR6293913
	Yarrowia lipolytica	Yalipo	25	SRR6293914
	Yarrowia lipolytica	Yalipo	25	SRR6293915
	Yarrowia lipolytica	Yalipo	25	SRR6293916
	Yarrowia lipolytica	Yalipo	25	SRR6293917
	Yarrowia lipolytica	Yalipo	25	SRR9021304
	Yarrowia lipolytica	Yalipo	25	SRR9021305
	Yarrowia lipolytica	Yalipo	25	SRR9021306
	Yarrowia lipolytica	Yalipo	25	SRR9021307
	Yarrowia lipolytica	Yalipo	25	SRR9021308
	Yarrowia lipolytica	Yalipo	25	SRR9021309
	Yarrowia lipolytica	Yalipo	25	SRR9021310
	Yarrowia lipolytica	Yalipo	25	SRR9021311
	Yarrowia lipolytica	Yalipo	25	SRR9021312
	Yarrowia lipolytica	Yalipo	25	SRR9021313
	Yarrowia lipolytica	Yalipo	25	SRR9021314
	Yarrowia lipolytica	Yalipo	25	SRR9021315
	Yarrowia lipolytica	Yalipo	25	SRR9021316
	Yarrowia lipolytica	Yalipo	25	SRR9021317
	Yarrowia lipolytica	Yalipo	25	SRR9021318
	Yarrowia lipolytica	Yalipo	25	SRR9021319
	Yarrowia lipolytica	Yalipo	25	SRR9021320
	Yarrowia lipolytica	Yalipo	25	SRR9021321
	Yarrowia phangngaensis	Yaphan	28	ERR550463
	Yarrowia phangngaensis	Yaphan	28	ERR550464
	Yarrowia phangngaensis	Yaphan	28	ERR550465
	Yarrowia phangngaensis	Yaphan	28	ERR550466
	Yarrowia phangngaensis	Yaphan	28	ERR550467
	Yarrowia phangngaensis	Yaphan	28	ERR550468
	Zygosaccharomyces bailii	Zybail	25	SRR7058066
	Zygosaccharomyces bailii	Zybail	25	SRR7058067
	Zygosaccharomyces bailii	Zybail	25	SRR7058068
	Zygosaccharomyces bailii	Zybail	25	SRR7058069
	Zygosaccharomyces bailii	Zybail	25	SRR7058070
	Zygosaccharomyces bailii	Zybail	25	SRR7058071
	Zygosaccharomyces bailii	Zybail	25	SRR7058072
	Zygosaccharomyces bailii	Zybail	25	SRR7058073
	Zygosaccharomyces bailii	Zybail	25	SRR7058074
	Zygosaccharomyces bailii	Zybail	25	SRR7058075
	Zygosaccharomyces bailii	Zybail	25	SRR7058076
	Zygosaccharomyces bailii	Zybail	25	SRR7058077
	Zygosaccharomyces bailii	Zybail	25	SRR7058078
	Zygosaccharomyces bailii	Zybail	25	SRR7058079
	Zygosaccharomyces bailii	Zybail	25	SRR7058080
	Zygosaccharomyces bailii	Zybail	25	SRR7058081
	Zygosaccharomyces bailii	Zybail	25	SRR7058082
	Zygosaccharomyces bailii	Zybail	25	SRR7058083
	Zygosaccharomyces mellis	Zymell	28	SRR8599534
	Zygosaccharomyces mellis	Zymell	28	SRR8599535
	Zygosaccharomyces mellis	Zymell	28	SRR8599536
	Zygosaccharomyces mellis	Zymell	28	SRR8599537
	Zygosaccharomyces mellis	Zymell	28	SRR8599538
	Zygosaccharomyces mellis	Zymell	28	SRR8599539
	Zygosaccharomyces mellis	Zymell	28	SRR8599540
	Zygosaccharomyces mellis	Zymell	28	SRR8599541
	Zygosaccharomyces mellis	Zymell	28	SRR8599542
	Zygosaccharomyces parabailii	Zypara	24	SRR6133431
	Zygosaccharomyces parabailii	Zypara	24	SRR6133432
	Zygosaccharomyces parabailii	Zypara	24	SRR6133433
	Zygosaccharomyces parabailii	Zypara	24	SRR6133434
	Zygosaccharomyces parabailii	Zypara	24	SRR6133435
	Zygosaccharomyces parabailii	Zypara	24	SRR6133436
	Zygosaccharomyces parabailii	Zypara	24	SRR6133437
	Zygosaccharomyces parabailii	Zypara	24	SRR6133438
	Zygosaccharomyces parabailii	Zypara	24	SRR6133439
	Zygosaccharomyces parabailii	Zypara	24	SRR6133440
	Zygosaccharomyces parabailii	Zypara	24	SRR6133441
	Zygosaccharomyces parabailii	Zypara	24	SRR6133442
	Zygosaccharomyces parabailii	Zypara	24	SRR10419825
	Zygosaccharomyces parabailii	Zypara	24	SRR10419826
	Zygosaccharomyces parabailii	Zypara	24	SRR10419827
	Zygosaccharomyces parabailii	Zypara	24	SRR10419828
	Zygosaccharomyces parabailii	Zypara	24	SRR10419837
	Zygosaccharomyces parabailii	Zypara	24	SRR10419838
	Zygosaccharomyces rouxii	Zyroux	24	SRR6821094
	Zygosaccharomyces rouxii	Zyroux	24	SRR6821095
	Zygosaccharomyces rouxii	Zyroux	24	SRR6821096
	Zygosaccharomyces rouxii	Zyroux	24	SRR6821097
	Zygosaccharomyces rouxii	Zyroux	24	SRR6821098
	Zygosaccharomyces rouxii	Zyroux	24	SRR6821101
