# Supplementary material for: Codon usage bias in yeasts and its correlation with gene expression, growth temperature, and protein structure
Source: Front Microbiol. 2024 Jul 8;15:1414422. doi: 10.3389/fmicb.2024.1414422 (PMC11260810; doi:10.3389/fmicb.2024.1414422)
Supplement: Supplementary Table 4 — Relative synonymous codon usage (RSCU) in the yeasts studied in this work. [file Table_4.XLSX]

## Sheet: Table S4
	Table S4. Relative synonymous codon usage (RSCU) in the yeasts studied in this work.
	Aminoacid	Code	Amkash	Caafri	Caalbi	Caarab	Caauri	Cadubl	Cahaem	Caint	Caniva	Caorth	Capara	Catrop	Cllusi	Coimmi	Coposa	Cramyl	Crgatt	Crneof	Crysp	Csake	Cuolea	Cyamer	Cyjadi	Defabr	Dehans	Detyro	Fiwier	Glanta	Kllac	Klmarx	Koimpe	Kopast	Kophaf	Lather	Lawalt	Lcrea	Mafurf	Maglob	Mapach	Marest	Masymp	Mecari	Mefruc	Meguil	Mepulc	Mfrig	Mgeli
	Ala	GCA	0.5	0.5	0.6	0.9	0.5	0.6	0.4	0.8	0.7	0.5	0.4	0.5	0.7	0.6	0.6	0.4	0.7	0.5	0.5	0.6	0.4	0.7	0.9	0.5	0.7	0.6	0.4	0.4	0.7	0.7	0.5	0.7	0.6	0.4	0.7	0.3	0.3	0.9	0.4	0.5	0.7	0.6	0.7	0.6	0.7	0.3	0.3
	Ala	GCC	1	0.8	0.8	0.6	1.6	0.9	1.5	1.1	1	1.2	1.5	1.2	1.3	1.4	1.5	1.9	1.5	1.6	1.5	1.3	2	1.1	1	0.9	0.9	0.9	1.7	1.8	0.9	0.9	1.6	1.2	1.2	1.6	1.4	2.2	1.7	1	1.4	1.5	1.3	1.5	1.4	1.3	1.4	1.8	1.8
	Ala	GCG	0.2	0.3	0.3	0.3	0.4	0.3	0.3	0.3	0.5	0.2	0.3	0.4	0.5	0.5	0.6	0.5	0.5	0.5	0.4	0.3	0.9	0.3	0.5	0.3	0.4	0.4	0.5	0.7	0.4	0.6	0.5	0.3	0.3	0.5	0.5	0.4	1.1	0.7	0.8	0.6	0.9	0.5	0.7	0.4	0.7	0.3	0.3
	Ala	GCT	2.2	2.4	2.2	2.2	1.6	2.2	1.8	1.7	1.9	2.1	1.8	2	1.4	1.4	1.4	1.1	1.3	1.4	1.6	1.8	0.7	1.9	1.6	2.2	2	2.1	1.5	1	2	1.8	1.3	1.9	1.9	1.5	1.5	1.1	0.9	1.4	1.4	1.4	1.2	1.4	1.3	1.7	1.2	1.6	1.6
	Arg	AGA	3.9	3.8	3.2	3.1	3.3	3.3	3.4	2.9	2.9	3.4	3.4	2.7	1.8	1.1	1.1	0.8	1.2	0.8	0.8	3.4	0.8	2.9	2.8	3.2	3	3	0.8	0.5	2.8	2.9	0.9	2.8	2.8	3.1	2.6	0.5	0.6	0.9	0.4	0.3	0.9	2.6	2.5	2.7	2.5	0.6	0.5
	Arg	AGG	0.3	0.4	0.5	0.5	0.5	0.7	0.6	0.7	0.9	0.7	0.6	0.6	0.8	0.7	0.7	1.1	1	1.2	1.4	0.6	0.4	0.6	0.9	0.7	0.8	0.6	1.6	0.8	0.7	0.8	0.8	0.6	0.6	0.5	0.7	0.7	0.4	0.6	0.5	0.5	0.5	0.5	0.8	0.5	0.7	1.1	1.1
	Arg	CGA	0.5	0.5	0.6	0.6	0.4	0.4	0.3	0.5	0.6	0.3	0.3	0.4	0.8	0.8	0.9	1.8	1.3	1.9	1.4	0.4	0.8	0.5	0.4	0.5	0.5	0.7	1.4	0.6	0.6	0.4	2.2	0.5	0.4	0.4	0.5	0.5	0.5	0.9	0.5	0.6	1.2	0.6	0.6	0.6	0.7	2.8	2.8
	Arg	CGC	0.3	0.3	0.5	0.6	0.5	0.5	0.5	0.5	0.3	0.5	0.5	1	1	1.5	1.4	0.8	1	0.7	0.6	0.5	2.3	0.6	0.8	0.4	0.5	0.4	0.4	2.4	0.7	0.6	0.6	0.6	0.6	0.7	0.8	2.5	2.5	1.5	2	2	1.7	0.6	0.8	0.5	0.8	0.3	0.5
	Arg	CGG	0.4	0.3	0.5	0.5	0.6	0.5	0.4	0.6	0.6	0.4	0.4	0.7	0.8	0.6	0.7	0.6	0.7	0.5	0.4	0.4	0.6	0.3	0.5	0.4	0.5	0.5	0.5	0.6	0.6	0.6	0.5	0.4	0.5	0.4	0.5	0.4	0.5	0.5	0.4	0.5	0.5	0.8	0.6	0.6	0.6	0.5	0.4
	Arg	CGT	0.6	0.7	0.7	0.7	0.7	0.6	0.8	0.7	0.8	0.7	0.8	0.6	0.7	1.3	1.3	1	0.8	0.9	1.4	0.8	1.2	1.1	0.7	0.8	0.8	0.8	1.2	1.2	0.7	0.8	0.9	1.1	1.1	1	0.9	1.4	1.5	1.5	2.2	2.1	1.2	0.9	0.7	1	0.7	0.7	0.7
	Asn	AAC	1.2	1.3	1.2	1	1.5	1.3	1.6	1.2	1.5	1.4	1.6	1.4	1.3	1.3	1.3	1.6	1.3	1.4	1.6	1.5	1.6	1.5	1.4	1.4	1.3	1.4	1.7	1.7	1.4	1.5	1.5	1.3	1.4	1.6	1.5	1.7	1.7	1.2	1.6	1.5	1.4	1.4	1.4	1.3	1.4	1.7	1.7
	Asn	AAT	0.8	0.7	0.8	1	0.5	0.7	0.4	0.8	0.5	0.6	0.4	0.6	0.7	0.7	0.7	0.4	0.7	0.6	0.4	0.5	0.4	0.5	0.6	0.6	0.7	0.6	0.3	0.3	0.6	0.5	0.5	0.7	0.6	0.4	0.5	0.3	0.3	0.8	0.4	0.5	0.6	0.6	0.6	0.7	0.6	0.3	0.3
	Asp	GAC	0.6	0.8	0.7	0.5	1.4	0.8	1.4	1.1	1.1	1.1	1.4	1.1	1.1	1	1	1.5	1.1	1.3	1.2	1	1.7	1.1	1.1	0.9	0.9	0.9	1.3	1.4	0.9	1.1	1.2	1.1	1.2	1.5	1.4	1.4	1.6	1.1	1.4	1.4	1.3	1.2	1.3	1.1	1.3	1.3	1.3
	Asp	GAT	1.4	1.2	1.3	1.5	0.6	1.2	0.6	0.9	0.9	0.9	0.6	0.9	0.9	1	1	0.5	0.9	0.7	0.8	1	0.3	0.9	0.9	1.1	1.1	1.1	0.7	0.6	1.1	0.9	0.8	0.9	0.8	0.5	0.6	0.6	0.4	0.9	0.6	0.6	0.7	0.8	0.7	0.9	0.7	0.7	0.7
	Cys	TGC	0.5	0.6	0.6	0.6	0.9	0.6	0.8	0.8	0.8	0.7	0.8	0.8	1	1.2	1.2	1	1	1	1.1	0.6	1.4	0.7	0.8	0.6	0.7	0.6	0.8	1.5	0.7	0.7	1.1	0.8	0.8	1	0.9	1.5	1.3	1	1.2	1.3	1.2	0.8	0.9	0.7	0.9	1.2	1.3
	Cys	TGT	1.5	1.4	1.4	1.4	1.1	1.4	1.2	1.2	1.2	1.3	1.2	1.2	1	0.8	0.8	1	1	1	0.9	1.4	0.6	1.3	1.2	1.4	1.3	1.4	1.2	0.5	1.3	1.3	0.9	1.2	1.2	1	1.1	0.5	0.7	1	0.8	0.7	0.8	1.2	1.1	1.3	1.1	0.8	0.7
	Gln	CAA	1.7	1.6	1.5	1.5	0.6	1.5	0.6	0.8	1.4	0.9	0.6	0.9	0.8	0.8	0.8	0.6	0.8	0.8	0.9	1.5	0.4	0.6	1.3	1.6	1.4	1.5	0.5	0.5	1.4	1.3	1	1.2	1.2	0.9	1.1	0.5	0.3	0.8	0.4	0.5	0.7	1.2	0.7	1.3	0.7	0.4	0.4
	Gln	CAG	0.3	0.4	0.5	0.5	1.4	0.5	1.4	1.2	0.6	1.1	1.4	1.1	1.2	1.2	1.2	1.4	1.2	1.2	1.1	0.5	1.6	1.4	0.7	0.4	0.6	0.5	1.5	1.5	0.6	0.7	1	0.8	0.8	1.1	0.9	1.5	1.7	1.2	1.6	1.5	1.3	0.8	1.3	0.7	1.3	1.6	1.6
	Glu	GAA	1.6	1.7	1.6	1.5	0.6	1.6	0.6	0.8	1.4	1	0.6	1	0.8	0.8	0.8	0.5	0.8	0.6	0.5	1.5	0.3	0.5	1.3	1.7	1.5	1.7	0.5	0.3	1.5	1.4	0.7	0.9	0.8	0.6	0.8	0.2	0.3	0.8	0.4	0.5	0.6	0.9	0.7	1	0.6	0.3	0.3
	Glu	GAG	0.4	0.3	0.4	0.5	1.4	0.4	1.4	1.2	0.6	1	1.4	1	1.2	1.2	1.2	1.5	1.2	1.4	1.5	0.5	1.7	1.5	0.7	0.3	0.5	0.3	1.5	1.7	0.5	0.6	1.3	1.1	1.2	1.4	1.2	1.8	1.7	1.2	1.6	1.5	1.4	1.1	1.3	1	1.4	1.7	1.7
	Gly	GGA	0.4	0.5	0.6	0.7	0.5	0.5	0.5	1	0.6	0.5	0.5	0.5	0.8	0.8	0.9	0.6	0.8	0.6	0.7	0.6	0.6	0.5	0.6	0.5	0.7	0.6	1.5	1.8	0.6	0.5	1.7	1	0.9	0.5	0.6	1.9	0.4	0.7	0.3	0.4	0.7	1.1	0.6	1.1	0.6	2.3	2.3
	Gly	GGC	0.3	0.3	0.4	0.4	1	0.4	0.8	0.6	0.4	0.7	0.8	0.8	1.1	1.3	1.3	1.1	1.1	1	0.6	0.4	1.9	0.5	0.7	0.4	0.5	0.4	0.5	1	0.5	0.6	0.8	0.5	0.5	1	0.8	1	1.8	1.3	1.4	1.4	1.4	0.9	1.2	0.6	1.2	0.4	0.4
	Gly	GGG	0.4	0.4	0.4	0.3	0.3	0.4	0.3	0.4	0.4	0.3	0.3	0.4	0.6	0.5	0.5	0.4	0.6	0.4	0.4	0.3	0.5	0.3	0.5	0.3	0.4	0.4	0.5	0.5	0.5	0.5	0.3	0.4	0.4	0.4	0.4	0.3	0.2	0.4	0.3	0.3	0.3	0.4	0.5	0.3	0.5	0.4	0.4
	Gly	GGT	2.9	2.8	2.5	2.6	2.2	2.7	2.4	1.9	2.5	2.5	2.4	2.3	1.4	1.4	1.4	1.9	1.5	1.9	2.3	2.6	1	2.7	2.2	2.8	2.4	2.6	1.5	0.8	2.4	2.4	1.2	2.1	2.2	2.2	2.1	0.8	1.6	1.5	2	1.9	1.5	1.6	1.7	2	1.7	0.9	0.9
	His	CAC	1.2	1.1	1.1	0.9	1.4	1.1	1.4	1.2	1.3	1.3	1.4	1.3	1.2	1.2	1.2	1.4	1.2	1.3	1.4	1.2	1.5	1.3	1.3	1.3	1.1	1.2	1.4	1.5	1.1	1.3	1.4	1.2	1.2	1.4	1.3	1.6	1.6	1.1	1.4	1.4	1.3	1.2	1.3	1.3	1.3	1.6	1.6
	His	CAT	0.8	0.9	0.9	1.1	0.6	0.9	0.6	0.8	0.7	0.7	0.6	0.7	0.8	0.8	0.8	0.6	0.8	0.7	0.6	0.8	0.5	0.7	0.7	0.7	0.9	0.8	0.6	0.5	0.9	0.7	0.6	0.8	0.8	0.6	0.7	0.4	0.4	0.9	0.6	0.6	0.7	0.8	0.7	0.7	0.7	0.4	0.4
	Ile	ATA	0.4	0.5	0.3	0.5	0.3	0.4	0.3	0.8	0.6	0.3	0.3	0.3	0.4	0.5	0.4	0.3	0.5	0.3	0.3	0.3	0.3	0.3	0.5	0.3	0.5	0.4	0.3	0.2	0.5	0.4	0.3	0.4	0.4	0.3	0.4	0.3	0.3	0.4	0.2	0.3	0.4	0.3	0.4	0.3	0.4	0.4	0.4
	Ile	ATC	1.3	1	1.1	1	1.6	1	1.5	1.1	1.5	1.3	1.5	1.3	1.5	1.6	1.6	2	1.5	1.7	2.1	1.4	2	1.6	1.5	1.2	1.3	1.2	2.1	2.2	1.4	1.5	1.9	1.2	1.3	1.9	1.6	2.1	1.9	1.2	1.6	1.5	1.4	1.4	1.5	1.3	1.6	2.1	2.2
	Ile	ATT	1.3	1.5	1.6	1.5	1.2	1.6	1.2	1	0.9	1.3	1.2	1.4	1.1	0.9	0.9	0.7	1	1	0.6	1.3	0.7	1.1	1	1.4	1.2	1.4	0.6	0.5	1	1	0.9	1.4	1.4	0.8	1	0.6	0.8	1.3	1.2	1.2	1.2	1.3	1	1.4	1	0.5	0.5
	Leu	CTA	0.3	0.4	0.3	0.6	0.3	0.4	0.4	0.4	0.6	0.4	0.4	0.4	0.5	0.4	0.4	0.4	0.6	0.3	0.4	0.4	0.3	0.4	0.7	0.3	0.5	0.3	0.4	0.4	0.6	0.7	0.4	0.5	0.5	0.5	0.7	0.3	0.3	0.8	0.3	0.4	0.9	0.3	0.4	0.3	0.3	0.3	0.3
	Leu	CTC	0.4	0.4	0.4	0.4	0.6	0.3	0.5	0.5	0.6	0.5	0.5	0.6	0.9	1.8	1.8	2.4	1.4	2.1	2.3	0.5	3	0.8	0.7	0.4	0.4	0.5	1.8	3.4	0.6	0.5	2.1	0.5	0.6	0.6	0.7	3.4	2.4	1.1	1.7	1.8	1.3	0.7	0.6	0.6	0.6	3	3.1
	Leu	CTG	0.3	0.3	0.3	0.4	0.4	0.5	0.4	0.5	0.6	0.3	0.4	1.1	1.7	0.8	0.8	0.7	1.3	0.6	0.5	0.4	0.9	0.6	0.5	0.3	0.4	0.4	0.6	0.6	0.5	0.5	0.9	1	1	1	0.9	0.6	1.9	1.3	1.9	1.6	1.7	0.4	0.6	0.4	0.5	0.5	0.5
	Leu	CTT	0.5	0.5	0.5	0.6	0.7	0.5	0.7	0.6	0.6	0.5	0.7	0.5	0.7	1.1	1.1	1	1	1.4	0.9	0.6	0.9	0.8	0.5	0.5	0.5	0.5	0.9	0.8	0.5	0.5	0.9	0.9	0.8	0.5	0.7	0.9	0.7	1.2	1.1	1.2	0.9	0.7	0.6	0.8	0.6	1	1.1
	Leu	TTA	2.7	1.8	1.8	2.4	0.5	1.7	0.5	1.3	0.8	0.9	0.5	0.9	0.5	0.7	0.6	0.4	0.5	0.4	0.3	1.7	0.2	0.7	0.6	2.8	1.9	2.6	0.3	0.3	0.8	0.7	0.4	0.8	0.7	0.6	0.4	0.2	0.2	0.5	0.4	0.3	0.4	0.5	0.6	0.5	0.6	0.4	0.3
	Leu	TTG	1.8	2.6	2.7	1.6	3.5	2.6	3.6	2.8	2.8	3.3	3.6	2.5	1.8	1.2	1.2	1.1	1.2	1.1	1.6	2.4	0.6	2.6	2.9	1.8	2.3	1.8	2	0.6	3	3.1	1.4	2.3	2.3	2.8	2.6	0.6	0.5	1.1	0.7	0.7	0.8	3.4	3.3	3.4	3.3	0.8	0.8
	Lys	AAA	0.6	1.4	1.3	1	0.4	1.3	0.3	0.7	0.4	0.6	0.3	0.8	0.6	0.6	0.6	0.3	0.6	0.4	0.3	0.5	0.3	0.4	0.5	0.6	0.6	0.6	0.4	0.2	0.5	0.5	0.5	0.6	0.5	0.4	0.5	0.2	0.2	0.7	0.3	0.3	0.6	0.5	0.6	0.6	0.5	0.2	0.2
	Lys	AAG	1.4	0.6	0.7	1	1.6	0.7	1.7	1.3	1.6	1.4	1.7	1.2	1.4	1.4	1.4	1.7	1.4	1.6	1.7	1.5	1.7	1.6	1.5	1.4	1.4	1.4	1.6	1.8	1.5	1.5	1.5	1.4	1.5	1.6	1.5	1.8	1.8	1.3	1.7	1.7	1.4	1.5	1.4	1.4	1.5	1.8	1.8
	Phe	TTC	1.3	1.2	1.2	1.2	1.4	1.2	1.5	1.2	1.4	1.4	1.5	1.3	1.2	1.4	1.4	1.4	1.2	1.3	1.6	1.3	1.5	1.5	1.4	1.4	1.3	1.4	1.6	1.6	1.4	1.4	1.4	1.3	1.3	1.5	1.4	1.6	1.5	1.2	1.4	1.3	1.3	1.2	1.3	1.2	1.3	1.7	1.6
	Phe	TTT	0.7	0.8	0.8	0.8	0.6	0.8	0.5	0.8	0.6	0.6	0.5	0.7	0.8	0.6	0.6	0.6	0.8	0.7	0.4	0.7	0.5	0.5	0.6	0.6	0.7	0.6	0.4	0.4	0.6	0.6	0.6	0.7	0.7	0.5	0.6	0.4	0.5	0.8	0.6	0.7	0.7	0.8	0.7	0.8	0.7	0.3	0.4
	Pro	CCA	2.5	2.5	2.4	2.1	1.8	2.6	2.1	1.9	2.1	2.3	2.1	2	1.5	1.1	1	0.5	1	0.6	1.6	2.2	0.6	2.6	2.1	2.5	2.1	2.3	0.6	0.6	2.2	2.2	0.8	1.9	1.9	1.9	1.8	0.4	0.4	1.2	0.5	0.7	0.9	1.4	1.5	1.6	1.5	0.6	0.4
	Pro	CCC	0.4	0.3	0.4	0.4	0.6	0.4	0.5	0.6	0.5	0.5	0.5	0.8	1	1.1	1.1	1.9	1.3	1.6	1	0.5	1.9	0.3	0.6	0.3	0.5	0.5	1.7	1.9	0.6	0.5	1.4	0.6	0.6	0.7	0.6	2.2	1.7	0.7	0.9	1.2	1	0.9	0.8	0.8	0.8	1.9	2
	Pro	CCG	0.3	0.5	0.4	0.5	0.4	0.4	0.4	0.4	0.5	0.3	0.4	0.4	0.5	0.7	0.7	0.6	0.5	0.4	0.5	0.3	0.8	0.4	0.5	0.4	0.4	0.5	0.4	0.5	0.4	0.5	0.6	0.4	0.4	0.4	0.5	0.5	1.2	0.9	1.5	0.7	0.9	0.6	0.7	0.5	0.6	0.4	0.4
	Pro	CCT	0.8	0.7	0.7	1	1.2	0.7	1	1.1	0.8	0.9	1	0.8	1	1.2	1.1	1	1.2	1.4	1	1	0.7	0.6	0.8	0.8	0.9	0.7	1.3	1	0.8	0.8	1.3	1.1	1.2	1	1.1	0.9	0.8	1.2	1	1.4	1.1	1.1	1	1.2	1	1.1	1.1
	Ser	AGC	0.4	0.3	0.4	0.5	0.6	0.4	0.5	0.5	0.6	0.4	0.5	0.6	1	1	1.1	0.7	0.9	0.7	0.6	0.4	0.9	0.5	0.7	0.4	0.5	0.4	0.7	0.9	0.6	0.6	0.7	0.5	0.5	0.6	0.7	0.6	1.1	0.9	1.2	1.1	1.1	0.6	0.7	0.5	0.7	0.5	0.5
	Ser	AGT	0.6	0.7	0.7	0.8	0.4	0.6	0.5	0.8	0.8	0.6	0.5	0.6	0.8	0.6	0.6	0.6	0.8	0.6	0.6	0.5	0.3	0.5	0.7	0.6	0.7	0.6	0.6	0.5	0.7	0.5	0.6	0.6	0.6	0.4	0.6	0.4	0.4	0.8	0.7	0.6	0.6	0.6	0.5	0.6	0.5	0.5	0.4
	Ser	TCA	1.1	1	1	1.5	0.5	1	0.6	0.9	0.7	1.3	0.6	0.8	0.7	0.8	0.8	0.5	0.8	0.6	0.8	0.7	0.5	0.9	0.7	0.8	0.9	0.8	0.4	0.4	0.7	0.7	0.8	0.9	0.8	0.6	0.7	0.5	0.4	1	0.4	0.6	0.8	0.6	0.7	0.7	0.7	0.4	0.4
	Ser	TCC	1.4	1.1	1.1	0.9	1.7	1.3	1.7	1.4	1.5	1.4	1.7	1.4	1.4	1.7	1.7	1.8	1.4	1.5	2.2	1.6	1.2	1.8	1.5	1.3	1.3	1.2	2.1	2	1.4	1.6	1.6	1.6	1.7	1.9	1.6	1.8	0.8	0.7	0.6	0.7	0.6	1.5	1.4	1.5	1.5	2.3	2.5
	Ser	TCG	0.3	0.5	0.6	0.5	0.8	0.5	0.7	0.7	0.6	0.6	0.7	0.6	0.7	0.7	0.7	0.7	0.6	0.6	0.7	0.7	2.4	0.5	0.8	0.6	0.7	0.8	0.8	1.4	0.6	0.8	0.8	0.5	0.5	0.8	0.7	1.9	2.6	1.6	2.5	2.2	2	1.3	1.1	1.1	1.1	1.1	1
	Ser	TCT	2.1	2.3	2.1	1.8	1.9	2.2	2	1.7	1.7	1.8	2	1.9	1.5	1.2	1.2	1.6	1.6	2	1.2	2.1	0.7	1.9	1.7	2.2	1.9	2.1	1.4	0.8	2	1.8	1.5	1.9	2	1.8	1.7	0.7	0.6	1	0.7	0.8	0.9	1.4	1.5	1.7	1.5	1.2	1.2
	Thr	ACA	0.7	0.6	0.6	0.9	0.5	0.6	0.5	0.9	0.7	0.5	0.5	0.6	0.9	0.7	0.7	0.5	0.9	0.6	0.5	0.5	0.5	0.8	0.8	0.5	0.7	0.6	0.4	0.4	0.7	0.7	0.7	0.8	0.7	0.6	0.7	0.4	0.4	1	0.6	0.5	0.8	0.5	0.8	0.6	0.7	0.3	0.4
	Thr	ACC	1.2	1.3	1.1	0.9	1.9	1.2	1.9	1.5	1.4	1.6	1.9	1.5	1.5	1.7	1.7	2	1.4	1.7	2.1	1.6	1.9	1.6	1.5	1.6	1.4	1.5	2.2	2.1	1.3	1.5	1.6	1.4	1.5	1.9	1.6	2.4	1.6	0.9	1.3	1.1	1.2	1.9	1.5	1.8	1.5	2.4	2.5
	Thr	ACG	0.3	0.3	0.4	0.4	0.5	0.3	0.5	0.4	0.6	0.4	0.5	0.5	0.5	0.6	0.6	0.5	0.6	0.5	0.4	0.4	1	0.4	0.6	0.3	0.5	0.4	0.5	0.8	0.5	0.6	0.6	0.4	0.4	0.5	0.5	0.5	1.3	1.2	1.1	1.7	1.1	0.6	0.7	0.5	0.8	0.4	0.4
	Thr	ACT	1.8	1.8	1.9	1.8	1.1	1.8	1.2	1.1	1.4	1.4	1.2	1.4	1.1	1	1	1	1.1	1.2	1	1.5	0.7	1.2	1.1	1.6	1.4	1.5	0.9	0.7	1.5	1.2	1.2	1.5	1.4	1	1.2	0.8	0.7	0.8	1	0.7	1	1	1	1.2	1	0.8	0.8
	Tyr	TAC	1.3	1.3	1.2	1	1.6	1.2	1.5	1.2	1.4	1.4	1.5	1.4	1.3	1.2	1.2	1.5	1.2	1.4	1.5	1.4	1.6	1.5	1.4	1.4	1.3	1.4	1.5	1.7	1.4	1.4	1.5	1.3	1.4	1.5	1.4	1.7	1.7	1.2	1.6	1.5	1.4	1.4	1.4	1.4	1.4	1.6	1.7
	Tyr	TAT	0.7	0.7	0.8	1	0.4	0.8	0.5	0.8	0.6	0.6	0.5	0.6	0.7	0.8	0.8	0.5	0.8	0.6	0.5	0.6	0.4	0.5	0.6	0.6	0.7	0.6	0.5	0.3	0.6	0.6	0.5	0.7	0.6	0.5	0.6	0.3	0.3	0.8	0.4	0.5	0.6	0.6	0.6	0.6	0.6	0.4	0.3
	Val	GTA	0.2	0.3	0.4	0.4	0.3	0.3	0.4	0.9	0.5	0.4	0.4	0.5	0.5	0.5	0.4	0.3	0.6	0.4	0.4	0.4	0.3	0.3	0.5	0.3	0.5	0.4	0.4	0.3	0.5	0.5	0.3	0.5	0.4	0.4	0.5	0.3	0.3	0.7	0.4	0.4	0.6	0.4	0.4	0.4	0.4	0.3	0.3
	Val	GTC	1.1	1	0.9	0.8	1.3	1	1.5	1.1	1.4	1.2	1.5	1.1	1.1	1.7	1.7	2.2	1.3	1.8	2.1	1.4	2.1	1.4	1.4	1.3	1.2	1.2	2.1	2.3	1.3	1.3	2.2	1.2	1.3	1.8	1.4	2.5	1.5	1.1	1.2	1.2	1.1	1	1.3	1	1.3	2.3	2.3
	Val	GTG	0.9	0.5	0.6	0.6	1.1	0.4	0.8	0.8	0.7	0.7	0.8	0.8	1.3	0.6	0.7	0.7	1.1	0.6	0.4	0.5	0.9	0.5	0.9	0.4	0.6	0.4	0.4	0.6	0.7	0.8	0.6	0.7	0.6	0.7	0.8	0.5	1.6	1.3	1.7	1.7	1.4	1.3	1.1	1.1	1.2	0.5	0.4
	Val	GTT	1.8	2.2	2.1	2.2	1.3	2.2	1.4	1.3	1.4	1.8	1.4	1.6	1	1.2	1.2	0.8	1	1.1	1.1	1.7	0.7	1.7	1.3	2	1.7	1.9	1.1	0.7	1.5	1.4	0.8	1.6	1.7	1.1	1.2	0.8	0.6	0.9	0.8	0.7	0.9	1.2	1.1	1.5	1.1	1	1
	RSCU were calculated from highly expressed ORFs (RPKM>1000). The preferred synonymous codons (RSCU ≥1.5) are indicated in bold and highlighted in gray cells.
[truncated: 42 more columns]
